# Supplementary material for: Evaluation of Concentration Changes in Plasma Amino Acids and Their Metabolites in Eventing Horses During Cross-Country Competitions as Potential Performance Predictors
Source: Animals (Basel). 2025 Dec 17;15(24):3640. doi: 10.3390/ani15243640 (PMC12729978; doi:10.3390/ani15243640)
Supplement: Supplementary file 1 [file animals-15-03640-s001.zip]

Archive with 1 entries (1 files):
- animals-4015282-supplementary.xlsx
