# Supplementary material for: Evaluation of Concentration Changes in Plasma Amino Acids and Their Metabolites in Eventing Horses During Cross-Country Competitions as Potential Performance Predictors
Source: Animals (Basel). 2025 Dec 17;15(24):3640. doi: 10.3390/ani15243640 (PMC12729978; doi:10.3390/ani15243640)
Supplement: Supplementary file 1 [file animals-15-03640-s001.zip › animals-4015282-supplementary.xlsx]

## Sheet: Tabelle1
Table S1: Within-Subject effects and parameter estimates of dependent variable PAA, covariate ride, and independent variables CW, NC and level.
Dependent Variable	Parameter	b	SE	t	p	95% Confidence Interval		Partial η² squared
						Lower Bound	Upper Bound
1-Methylhistidine TP0 [umol/L]	Intercept	51.5383	40.4834	1.27307	0.216281	-32.4192	135.496	0.0686141
	Ride	-0.174046	0.63311	-0.274906	0.785953	-1.48704	1.13894	0.0034234
	[CW=12]	13.2908	33.0486	0.402159	0.691448	-55.2479	81.8294	0.00729779
	[CW=15]	11.8558	28.3364	0.418394	0.679715	-46.9104	70.6219	0.00789415
	[CW=16]	22.0726	32.2941	0.683487	0.501435	-44.9013	89.0465	0.0207928
	[CW=18]	4.93861	20.243	0.243966	0.809518	-37.0429	46.9201	0.00269812
	[CW=24]	-10.1561	23.1497	-0.438713	0.665148	-58.1656	37.8534	0.00867271
	[CW=30]	4.20211	15.4955	0.271183	0.788779	-27.9335	36.3378	0.0033316
	[CW=35]	0a
	[NC=0]	-37.6058	23.6328	-1.59126	0.12582	-86.6172	11.4056	0.103216
	[NC=1]	-40.1505	22.0426	-1.82149	0.0821586	-85.8642	5.5631	0.131048
	[NC=2]	-22.3362	20.3014	-1.10023	0.283124	-64.4387	19.7662	0.0521536
	[NC=3]	-8.86176	17.4318	-0.508367	0.616256	-45.0131	27.2896	0.0116108
	[NC=4]	-16.8697	12.76	-1.32208	0.199724	-43.3322	9.59287	0.073602
	[NC=5]	-14.7804	16.7545	-0.882175	0.38722	-49.5271	19.9663	0.0341656
	[NC=6]	0a
	[Level=2]	-17.0107	16.8591	-1.00899	0.323948	-51.9742	17.9529	0.044229
	[Level=3]	-7.05776	12.807	-0.551086	0.587128	-33.6178	19.5023	0.0136164
	[Level=4]	0a
1-Methylhistidine TP1 [umol/L]	Intercept	31.0464	56.0967	0.553445	0.58554	-85.291	147.384	0.0137316
	Ride	0.159964	0.877282	0.18234	0.856986	-1.65941	1.97934	0.00150899
	[CW=12]	17.0225	45.7945	0.371716	0.713661	-77.9494	111.994	0.00624137
	[CW=15]	13.0046	39.2649	0.331202	0.743626	-68.4259	94.4351	0.00496138
	[CW=16]	-37.9798	44.749	-0.848731	0.405172	-130.784	54.8239	0.0317048
	[CW=18]	0.788288	28.0502	0.0281028	0.977834	-57.3842	58.9608	3.58972e-05
	[CW=24]	43.1745	32.0778	1.34593	0.192032	-23.3508	109.7	0.0760778
	[CW=30]	2.26723	21.4716	0.105592	0.916863	-42.2622	46.7966	0.000506547
	[CW=35]	0a
	[NC=0]	-21.1957	32.7472	-0.647251	0.524166	-89.1093	46.7179	0.0186866
	[NC=1]	-24.9553	30.5438	-0.817031	0.422671	-88.2993	38.3887	0.0294492
	[NC=2]	-6.99919	28.131	-0.248807	0.805818	-65.3393	51.3409	0.00280597
	[NC=3]	-52.329	24.1547	-2.16641	0.0413857	-102.423	-2.23514	0.175824
	[NC=4]	-16.6675	17.6811	-0.942673	0.356086	-53.3358	20.0009	0.0388242
	[NC=5]	-9.86987	23.2162	-0.425128	0.674873	-58.0174	38.2776	0.00814824
	[NC=6]	0a
	[Level=2]	36.0862	23.3611	1.54471	0.13668	-12.3617	84.5341	0.0978483
	[Level=3]	-8.73172	17.7463	-0.492032	0.627571	-45.5352	28.0718	0.0108845
	[Level=4]	0a
1-Methylhistidine TP2[umol/L]	Intercept	49.49	41.8677	1.18206	0.249803	-37.3383	136.318	0.0597188
	Ride	-0.142695	0.654759	-0.217936	0.829488	-1.50058	1.21519	0.00215426
	[CW=12]	14.9037	34.1787	0.436051	0.667048	-55.9786	85.7859	0.00856871
	[CW=15]	10.8524	29.3054	0.37032	0.714685	-49.9232	71.628	0.00619489
	[CW=16]	14.3303	33.3984	0.429072	0.672043	-54.9336	83.5943	0.00829887
	[CW=18]	3.71502	20.9352	0.177453	0.860776	-39.702	47.132	0.0014293
	[CW=24]	-11.3662	23.9413	-0.474754	0.639642	-61.0173	38.2849	0.0101411
	[CW=30]	2.65569	16.0253	0.165718	0.869892	-30.5788	35.8902	0.00124674
	[CW=35]	0a
	[NC=0]	-31.2714	24.4409	-1.27947	0.21406	-81.9587	19.4158	0.0692579
	[NC=1]	-35.4641	22.7964	-1.55569	0.13405	-82.7409	11.8126	0.0991059
	[NC=2]	-19.3592	20.9955	-0.92206	0.366499	-62.9012	24.1829	0.0372074
	[NC=3]	-8.39363	18.0279	-0.465592	0.646084	-45.7811	28.9939	0.0097573
	[NC=4]	-19.5338	13.1963	-1.48025	0.152986	-46.9011	7.83363	0.090576
	[NC=5]	-14.7847	17.3274	-0.853252	0.402714	-50.7195	21.1502	0.0320327
	[NC=6]	0a
	[Level=2]	-16.974	17.4355	-0.973528	0.340874	-53.133	19.1851	0.0413006
	[Level=3]	-6.5734	13.2449	-0.496296	0.624608	-34.0417	20.8949	0.0110719
	[Level=4]	0a
1-Methylhistidine TP3 [umol/L]	Intercept	101.486	49.0859	2.06753	0.050646	-0.31151	203.284	0.162692
	Ride	-0.102755	0.767642	-0.133858	0.894732	-1.69475	1.48924	0.00081379
	[CW=12]	-1.47925	40.0712	-0.0369154	0.970885	-84.5819	81.6234	6.19392e-05
	[CW=15]	-1.20199	34.3577	-0.0349845	0.972408	-72.4556	70.0516	5.56293e-05
	[CW=16]	12.0379	39.1564	0.307432	0.761406	-69.1674	93.2433	0.00427774
	[CW=18]	-6.38658	24.5445	-0.260203	0.797127	-57.2888	44.5157	0.0030681
	[CW=24]	-16.6618	28.0688	-0.593605	0.558831	-74.873	41.5494	0.0157642
	[CW=30]	-4.78407	18.7882	-0.254632	0.801372	-43.7483	34.1802	0.0029385
	[CW=35]	0a
	[NC=0]	-76.7398	28.6546	-2.6781	0.0137365	-136.166	-17.3138	0.245858
	[NC=1]	-78.7305	26.7265	-2.94578	0.00747519	-134.158	-23.3031	0.282865
	[NC=2]	-67.0619	24.6153	-2.7244	0.0123807	-118.111	-16.0129	0.252269
	[NC=3]	-55.5621	21.136	-2.62879	0.0153336	-99.3954	-11.7288	0.239032
	[NC=4]	-72.4577	15.4714	-4.68334	0.000113721	-104.543	-40.3721	0.499245
	[NC=5]	-63.0579	20.3147	-3.10405	0.00517592	-105.188	-20.9277	0.30457
	[NC=6]	0a
	[Level=2]	-19.2319	20.4415	-0.940828	0.35701	-61.625	23.1611	0.0386782
	[Level=3]	-5.21198	15.5284	-0.335642	0.740321	-37.4159	26.9919	0.00509462
	[Level=4]	0a
Alanine TP0 [umol/L]	Intercept	351.073	242.632	1.44694	0.161406	-150.848	852.995	0.0834329
	Ride	-1.01905	3.79376	-0.268611	0.790623	-8.86704	6.82894	0.00312724
	[CW=12]	-83.3049	198.135	-0.420446	0.678062	-493.178	326.568	0.00762725
	[CW=15]	-123.553	169.902	-0.727204	0.474439	-475.021	227.915	0.0224757
	[CW=16]	-216.016	188.794	-1.14418	0.264316	-606.567	174.535	0.0538546
	[CW=18]	-227.403	121.363	-1.87374	0.0737281	-478.462	23.6563	0.132432
	[CW=24]	26.163	138.849	0.188429	0.852193	-261.067	313.393	0.00154133
	[CW=30]	15.4434	92.9626	0.166125	0.869511	-176.864	207.751	0.00119845
	[CW=35]	0a
	[NC=0]	60.905	141.775	0.42959	0.671491	-232.378	354.188	0.00795995
	[NC=1]	77.8424	132.237	0.588658	0.561828	-195.711	351.396	0.0148424
	[NC=2]	121.367	121.794	0.996491	0.32938	-130.583	373.316	0.0413869
	[NC=3]	-89.1031	104.576	-0.852038	0.402978	-305.436	127.23	0.0305981
	[NC=4]	-22.1415	76.555	-0.289223	0.775001	-180.508	136.225	0.00362378
	[NC=5]	-49.6189	100.517	-0.493639	0.626242	-257.554	158.316	0.0104837
	[NC=6]	0a
	[Level=2]	-13.0868	101.148	-0.129382	0.89818	-222.328	196.155	0.000727288
	[Level=3]	-84.394	76.8365	-1.09836	0.283414	-243.342	74.5545	0.0498376
	[Level=4]	0a
Alanine TP1 [umol/L]	Intercept	1035.29	606.087	1.70815	0.101071	-218.496	2289.08	0.112579
	Ride	-6.42064	9.4767	-0.677518	0.504836	-26.0247	13.1834	0.0195673
	[CW=12]	-388.442	494.934	-0.784836	0.440559	-1412.29	635.407	0.0260827
	[CW=15]	-313.119	424.409	-0.737777	0.468111	-1191.08	564.838	0.0231188
	[CW=16]	58.951	471.603	0.125001	0.901609	-916.634	1034.54	0.000678902
	[CW=18]	-361.857	303.162	-1.19361	0.244798	-988.995	265.281	0.0583304
	[CW=24]	-505.833	346.839	-1.45841	0.15825	-1223.33	211.659	0.0846482
	[CW=30]	-17.3416	232.218	-0.0746781	0.941117	-497.721	463.038	0.000242411
	[CW=35]	0a
	[NC=0]	10.4324	354.148	0.0294576	0.976754	-722.18	743.044	3.77269e-05
	[NC=1]	-0.853348	330.325	-0.00258336	0.997961	-684.182	682.475	2.90163e-07
	[NC=2]	122.95	304.238	0.404126	0.689853	-506.413	752.314	0.00705071
	[NC=3]	380.058	261.229	1.45489	0.159214	-160.335	920.451	0.0842743
	[NC=4]	-185.881	191.232	-0.972018	0.341154	-581.475	209.713	0.0394582
	[NC=5]	-79.976	251.088	-0.318518	0.752966	-599.391	439.439	0.00439166
	[NC=6]	0a
	[Level=2]	-534.284	252.666	-2.11459	0.0455132	-1056.96	-11.605	0.162768
	[Level=3]	-111.889	191.935	-0.58295	0.565599	-508.937	285.16	0.0145601
	[Level=4]	0a
Alanine TP2 [umol/L]	Intercept	1338.97	539.646	2.4812	0.0208393	222.628	2455.31	0.21115
	Ride	-13.6804	8.43784	-1.62132	0.11858	-31.1354	3.77459	0.102568
	[CW=12]	-721.515	440.678	-1.63728	0.115182	-1633.13	190.097	0.104386
	[CW=15]	-578.65	377.884	-1.53129	0.139337	-1360.36	203.063	0.0925178
	[CW=16]	-674.92	419.904	-1.60732	0.121627	-1543.56	193.718	0.100982
	[CW=18]	-424.084	269.928	-1.5711	0.129817	-982.473	134.306	0.0969182
	[CW=24]	-138.668	308.818	-0.44903	0.657613	-777.507	500.17	0.00869024
	[CW=30]	-139.302	206.761	-0.673734	0.507195	-567.021	288.416	0.0193536
	[CW=35]	0a
	[NC=0]	6.33646	315.326	0.020095	0.984141	-645.964	658.637	1.75566e-05
	[NC=1]	96.5719	294.113	0.328349	0.745618	-511.848	704.992	0.00466566
	[NC=2]	180.411	270.886	0.666004	0.512034	-379.959	740.782	0.0189204
	[NC=3]	-169.24	232.592	-0.727624	0.474186	-650.393	311.914	0.022501
	[NC=4]	-138.032	170.269	-0.810671	0.425864	-490.26	214.196	0.0277796
	[NC=5]	-6.71093	223.563	-0.0300181	0.976312	-469.186	455.764	3.91761e-05
	[NC=6]	0a
	[Level=2]	31.3712	224.968	0.139447	0.89031	-434.01	496.752	0.000844747
	[Level=3]	-79.3776	170.895	-0.464482	0.646669	-432.9	274.145	0.00929299
	[Level=4]	0a
Alanine TP3 [umol/L]	Intercept	242.311	327.834	0.739127	0.467306	-435.865	920.488	0.0232015
	Ride	1.46253	5.12598	0.285317	0.777955	-9.14136	12.0664	0.00352689
	[CW=12]	-84.1677	267.711	-0.314397	0.756054	-637.971	469.636	0.00427924
	[CW=15]	-82.0682	229.564	-0.357496	0.72398	-556.958	392.822	0.00552595
	[CW=16]	-49.4341	255.091	-0.19379	0.848042	-577.131	478.263	0.00163014
	[CW=18]	-164.332	163.981	-1.00214	0.326704	-503.553	174.889	0.0418375
	[CW=24]	-154.665	187.607	-0.824409	0.418175	-542.758	233.429	0.0287019
	[CW=30]	105.708	125.607	0.841576	0.408691	-154.13	365.547	0.0298736
	[CW=35]	0a
	[NC=0]	155.487	191.56	0.81169	0.425291	-240.785	551.759	0.0278476
	[NC=1]	85.3745	178.674	0.477824	0.637285	-284.24	454.989	0.00982921
	[NC=2]	81.2417	164.563	0.493681	0.626213	-259.183	421.666	0.0104855
	[NC=3]	111.602	141.299	0.789826	0.437697	-180.698	403.902	0.0264066
	[NC=4]	30.2201	103.438	0.292156	0.772786	-183.758	244.198	0.00369737
	[NC=5]	-82.1171	135.814	-0.604628	0.551345	-363.07	198.836	0.0156459
	[NC=6]	0a
	[Level=2]	-135.012	136.668	-0.987883	0.333489	-417.73	147.707	0.0407039
	[Level=3]	-129.073	103.818	-1.24326	0.226297	-343.838	85.6917	0.062972
	[Level=4]	0a
Arginine TP0 [umol/L]	Intercept	70.4932	91.7664	0.768181	0.450547	-119.819	260.805	0.0261222
	Ride	0.0704709	1.43511	0.0491048	0.961279	-2.90577	3.04671	0.000109592
	[CW=12]	48.6061	74.9135	0.648829	0.523165	-106.755	203.967	0.0187761
	[CW=15]	24.4783	64.232	0.381091	0.706791	-108.731	157.687	0.0065581
	[CW=16]	69.9067	59.8226	1.16857	0.255085	-54.1577	193.971	0.0584429
	[CW=18]	27.7161	45.8862	0.604018	0.55201	-67.4461	122.878	0.016313
	[CW=24]	27.1461	38.8144	0.699382	0.491642	-53.3501	107.642	0.0217499
	[CW=30]	8.47777	35.1246	0.241363	0.811509	-64.3662	81.3217	0.00264101
	[CW=35]	0a
	[NC=0]	-27.0423	53.57	-0.504803	0.618716	-138.14	84.055	0.0114504
	[NC=1]	-13.1127	49.9655	-0.262436	0.795427	-116.735	90.5094	0.0031208
	[NC=2]	0.359129	46.0184	0.00780402	0.993844	-95.0773	95.7955	2.7683e-06
	[NC=3]	-14.4618	47.8777	-0.302056	0.765446	-113.754	84.8306	0.00413006
	[NC=4]	14.7791	28.9238	0.510966	0.614464	-45.2053	74.7635	0.0117284
	[NC=5]	11.8557	37.9786	0.312169	0.757851	-66.907	90.6184	0.00440999
	[NC=6]	0a
	[Level=2]	0.790452	20.8758	0.0378644	0.970137	-42.5034	44.0843	6.51647e-05
	[Level=3]	4.64049	29.0305	0.159849	0.874459	-55.565	64.846	0.00116009
	[Level=4]	0a
Arginine TP1 [umol/L]	Intercept	160.709	79.4941	2.02165	0.0555421	-4.15146	325.57	0.15667
	Ride	-0.777163	1.24319	-0.625137	0.538312	-3.35538	1.80105	0.0174534
	[CW=12]	-13.2789	64.8949	-0.204621	0.83975	-147.863	121.305	0.00189955
	[CW=15]	-29.8988	55.642	-0.537343	0.596424	-145.293	85.4956	0.0129544
	[CW=16]	-38.8767	51.8222	-0.750194	0.461086	-146.349	68.596	0.0249433
	[CW=18]	-49.6962	39.7496	-1.25023	0.224351	-132.132	32.7395	0.0663358
	[CW=24]	32.8986	33.6236	0.978437	0.338496	-36.8325	102.63	0.0417008
	[CW=30]	-12.6883	30.4272	-0.417004	0.680717	-75.7904	50.4139	0.0078422
	[CW=35]	0a
	[NC=0]	-20.2828	46.4058	-0.437076	0.666317	-116.523	75.9568	0.00860867
	[NC=1]	3.41067	43.2834	0.0787986	0.937905	-86.3535	93.1748	0.000282157
	[NC=2]	31.0061	39.8642	0.777793	0.444976	-51.6671	113.679	0.0267623
	[NC=3]	-44.9546	41.4748	-1.0839	0.290145	-130.968	41.0589	0.0506947
	[NC=4]	-17.0574	25.0557	-0.680778	0.503115	-69.0197	34.905	0.0206317
	[NC=5]	2.26294	32.8995	0.0687835	0.945783	-65.9664	70.4923	0.000215007
	[NC=6]	0a
	[Level=2]	25.1147	18.084	1.38878	0.1788	-12.3892	62.6186	0.0806023
	[Level=3]	-19.4094	25.1481	-0.771806	0.448441	-71.5633	32.7445	0.0263627
	[Level=4]	0a
Arginine TP2 [umol/L]	Intercept	220.205	106.27	2.07214	0.0501761	-0.184644	440.595	0.163299
	Ride	-2.07218	1.66193	-1.24686	0.225562	-5.51881	1.37444	0.0660019
	[CW=12]	-91.9197	86.7533	-1.05955	0.300843	-271.835	87.9955	0.0485521
	[CW=15]	-94.4705	74.3837	-1.27004	0.217338	-248.733	59.7918	0.0683102
	[CW=16]	-56.7552	69.2773	-0.819247	0.421432	-200.427	86.9171	0.0296043
	[CW=18]	-72.3889	53.1384	-1.36227	0.186898	-182.591	37.8133	0.0777918
	[CW=24]	-35.8037	44.9489	-0.796543	0.434228	-129.022	57.4145	0.0280316
	[CW=30]	-38.5592	40.6759	-0.947961	0.353447	-122.916	45.7975	0.0392439
	[CW=35]	0a
	[NC=0]	-3.9942	62.0365	-0.0643847	0.949245	-132.65	124.662	0.000188391
	[NC=1]	34.4521	57.8623	0.595416	0.557642	-85.547	154.451	0.015859
	[NC=2]	32.3425	53.2915	0.606898	0.550131	-78.1772	142.862	0.0164664
	[NC=3]	-3.63344	55.4446	-0.0655328	0.948342	-118.619	111.352	0.000195168
	[NC=4]	-5.68078	33.4951	-0.1696	0.866875	-75.1454	63.7839	0.00130576
	[NC=5]	5.35188	43.9809	0.121686	0.904252	-85.8589	96.5627	0.00067262
	[NC=6]	0a
	[Level=2]	-10.1449	24.1752	-0.419642	0.678817	-60.2812	39.9913	0.00794096
	[Level=3]	-11.4877	33.6186	-0.341706	0.735815	-81.2084	58.233	0.00527938
	[Level=4]	0a
Arginine TP3 [umol/L]	Intercept	186.508	109.67	1.70063	0.103108	-40.934	413.95	0.116187
	Ride	-1.46737	1.71511	-0.855555	0.401466	-5.02428	2.08954	0.0322002
	[CW=12]	-95.182	89.5292	-1.06314	0.29925	-280.854	90.4903	0.0488652
	[CW=15]	-85.1513	76.7638	-1.10926	0.279296	-244.35	74.0472	0.0529677
	[CW=16]	-84.181	71.4941	-1.17745	0.251596	-232.451	64.0886	0.0592822
	[CW=18]	-79.3425	54.8387	-1.44683	0.162042	-193.071	34.386	0.0868842
	[CW=24]	6.64901	46.3872	0.143337	0.887329	-89.5521	102.85	0.000933017
	[CW=30]	-23.2452	41.9775	-0.553755	0.585331	-110.301	63.8107	0.0137468
	[CW=35]	0a
	[NC=0]	15.8654	64.0216	0.247814	0.806577	-116.907	148.638	0.00278367
	[NC=1]	14.7396	59.7138	0.246838	0.807323	-109.099	138.579	0.00276184
	[NC=2]	13.1986	54.9967	0.23999	0.81256	-100.858	127.255	0.00261112
	[NC=3]	-49.8367	57.2188	-0.870985	0.393168	-168.501	68.8278	0.0333331
	[NC=4]	-3.44188	34.5669	-0.0995714	0.921586	-75.1293	68.2456	0.000450455
	[NC=5]	-3.53126	45.3882	-0.0778013	0.938689	-97.6607	90.5982	0.000275062
	[NC=6]	0a
	[Level=2]	25.0691	24.9487	1.00482	0.325906	-26.6714	76.8097	0.0438804
	[Level=3]	-22.5973	34.6943	-0.651324	0.521583	-94.5489	49.3544	0.0189181
	[Level=4]	0a
Asparagine TP0 [umol/L]	Intercept	151.561	57.8645	2.61924	0.015334	31.8594	271.263	0.22975
	Ride	-1.61895	0.904763	-1.78936	0.0867345	-3.49059	0.252695	0.122198
	[CW=12]	-113.852	47.2525	-2.40944	0.0243797	-211.602	-16.103	0.201539
	[CW=15]	-88.0974	40.5193	-2.17421	0.0402298	-171.918	-4.27681	0.170489
	[CW=16]	-96.1612	45.025	-2.13573	0.0435723	-189.303	-3.01985	0.165498
	[CW=18]	-87.7554	28.9436	-3.03195	0.00592788	-147.63	-27.8811	0.285553
	[CW=24]	-86.1355	26.7464	-3.22045	0.00378878	-141.465	-30.8064	0.310785
	[CW=30]	-24.9333	22.1704	-1.12462	0.27235	-70.7962	20.9297	0.0521237
	[CW=35]	0a
	[NC=0]	-4.82959	33.8114	-0.142839	0.887661	-74.7738	65.1146	0.000886303
	[NC=1]	15.8219	31.5369	0.501695	0.620651	-49.4171	81.0608	0.0108249
	[NC=2]	7.71428	29.0463	0.265586	0.792924	-52.3725	67.8011	0.0030574
	[NC=3]	8.45214	28.7061	0.294437	0.771065	-50.9309	67.8352	0.00375512
	[NC=4]	8.08488	18.2574	0.442828	0.662027	-29.6834	45.8532	0.00845385
	[NC=5]	-3.06597	23.9719	-0.127898	0.899341	-52.6557	46.5238	0.000710709
	[NC=6]	0a
	[Level=2]	27.5672	24.1226	1.1428	0.26488	-22.3342	77.4685	0.0537309
	[Level=3]	-6.68805	18.3245	-0.364978	0.718462	-44.5952	31.2191	0.00575836
	[Level=4]	0a
Asparagine TP1 [umol/L]	Intercept	134.961	47.1456	2.86265	0.00880209	37.4331	232.489	0.262696
	Ride	-0.833511	0.737163	-1.1307	0.269834	-2.35845	0.691426	0.0526592
	[CW=12]	-24.6388	38.4994	-0.639981	0.52851	-104.281	55.0032	0.017496
	[CW=15]	8.19021	33.0135	0.248087	0.806269	-60.1033	76.4837	0.00266882
	[CW=16]	24.0862	36.6845	0.656578	0.517968	-51.8014	99.9739	0.0183984
	[CW=18]	-42.4047	23.582	-1.79818	0.0852887	-91.1878	6.37842	0.123257
	[CW=24]	-46.3152	21.7919	-2.12534	0.0445162	-91.3951	-1.23529	0.164156
	[CW=30]	20.0504	18.0635	1.11	0.278472	-17.3168	57.4176	0.0508454
	[CW=35]	0a
	[NC=0]	-42.2345	27.5481	-1.53312	0.138888	-99.2221	14.7531	0.0927184
	[NC=1]	-41.5402	25.6949	-1.61667	0.119584	-94.6941	11.6138	0.10204
	[NC=2]	-33.939	23.6657	-1.4341	0.165	-82.8952	15.0172	0.08208
	[NC=3]	-23.6679	23.3885	-1.01195	0.322091	-72.0508	24.7149	0.0426255
	[NC=4]	-15.5561	14.8754	-1.04576	0.306537	-46.3281	15.2159	0.0453905
	[NC=5]	-33.9052	19.5313	-1.73594	0.0959543	-74.3088	6.49844	0.115843
	[NC=6]	0a
	[Level=2]	-56.7381	19.6541	-2.88684	0.00832221	-97.3956	-16.0806	0.265969
	[Level=3]	-46.883	14.93	-3.14018	0.00458842	-77.7682	-15.9979	0.300076
	[Level=4]	0a
Asparagine TP2 [umol/L]	Intercept	131.884	56.6002	2.33009	0.0289363	14.7972	248.97	0.190976
	Ride	-1.00658	0.884994	-1.13738	0.267088	-2.83733	0.824171	0.0532503
	[CW=12]	-47.219	46.2201	-1.02161	0.317591	-142.833	48.3945	0.0434081
	[CW=15]	-1.09284	39.634	-0.0275734	0.97824	-83.082	80.8963	3.30551e-05
	[CW=16]	-43.1277	44.0412	-0.979257	0.337642	-134.234	47.9786	0.0400245
	[CW=18]	-21.4686	28.3112	-0.758307	0.455968	-80.0347	37.0975	0.0243915
	[CW=24]	-33.8593	26.162	-1.29422	0.208436	-87.9796	20.261	0.0678822
	[CW=30]	17.5536	21.686	0.809445	0.426555	-27.3073	62.4144	0.0276979
	[CW=35]	0a
	[NC=0]	-24.6827	33.0726	-0.746318	0.463036	-93.0986	43.7333	0.0236444
	[NC=1]	-23.144	30.8478	-0.750264	0.460703	-86.9575	40.6695	0.0238891
	[NC=2]	-35.383	28.4116	-1.24537	0.225534	-94.1569	23.3909	0.0631726
	[NC=3]	-21.969	28.0789	-0.782405	0.441958	-80.0546	36.1165	0.0259255
	[NC=4]	-8.94257	17.8585	-0.500747	0.621308	-45.8856	28.0005	0.0107845
	[NC=5]	-37.8051	23.4482	-1.61228	0.120539	-86.3113	10.7012	0.101543
	[NC=6]	0a
	[Level=2]	-6.5975	23.5955	-0.279608	0.782277	-55.4085	42.2135	0.00338765
	[Level=3]	-33.713	17.9241	-1.88087	0.0727106	-70.7919	3.36594	0.133307
	[Level=4]	0a
Asparagine TP3 [umol/L]	Intercept	21.649	70.8486	0.305567	0.762683	-124.913	168.21	0.0040432
	Ride	0.13138	1.10778	0.118598	0.906624	-2.16024	2.423	0.000611164
	[CW=12]	-95.1959	57.8554	-1.64541	0.113484	-214.879	24.4872	0.105315
	[CW=15]	-83.871	49.6114	-1.69056	0.10443	-186.5	18.758	0.110526
	[CW=16]	-98.6162	55.1281	-1.78886	0.0868184	-212.657	15.4249	0.122138
	[CW=18]	-70.2412	35.4382	-1.98208	0.0595431	-143.551	3.06824	0.14589
	[CW=24]	-46.7671	32.748	-1.42809	0.166705	-114.511	20.9773	0.0814492
	[CW=30]	-52.8656	27.1451	-1.94752	0.0637816	-109.02	3.28835	0.141561
	[CW=35]	0a
	[NC=0]	84.6002	41.3982	2.04357	0.0526142	-1.03862	170.239	0.15367
	[NC=1]	79.9611	38.6133	2.07082	0.0497806	0.083327	159.839	0.157147
	[NC=2]	67.3828	35.5639	1.8947	0.0707732	-6.18675	140.952	0.135009
	[NC=3]	68.845	35.1474	1.95875	0.0623754	-3.86285	141.553	0.142965
	[NC=4]	37.7091	22.3541	1.6869	0.105141	-8.5339	83.9521	0.110101
	[NC=5]	38.9491	29.351	1.32701	0.197529	-21.768	99.6661	0.0711184
	[NC=6]	0a
	[Level=2]	29.2567	29.5354	0.990565	0.332205	-31.8419	90.3553	0.0409161
	[Level=3]	6.82788	22.4363	0.304323	0.763618	-39.5852	53.2409	0.00401048
	[Level=4]	0a
Cysteine TP0 [umol/L]	Intercept	35.139	25.1176	1.39898	0.17576	-16.9518	87.2298	0.0816934
	Ride	-0.315072	0.398233	-0.791176	0.437288	-1.14096	0.510812	0.0276655
	[CW=12]	-8.71224	20.2227	-0.430815	0.670794	-50.6515	33.227	0.00836587
	[CW=15]	7.3618	17.0125	0.43273	0.669424	-27.9199	42.6435	0.00843975
	[CW=16]	14.9032	18.5297	0.804287	0.429837	-23.525	53.3314	0.0285636
	[CW=18]	-6.97504	12.2453	-0.56961	0.574713	-32.3702	18.4201	0.0145336
	[CW=24]	12.0846	13.5201	0.893831	0.381087	-15.9542	40.1235	0.0350426
	[CW=30]	0.801648	8.85606	0.0905198	0.928693	-17.5647	19.168	0.000372308
	[CW=35]	0a
	[NC=0]	-11.3053	13.5623	-0.833585	0.413474	-39.4318	16.8211	0.0306177
	[NC=1]	-3.92754	12.6327	-0.310902	0.758802	-30.1262	22.2711	0.00437443
	[NC=2]	-0.930437	11.6103	-0.0801388	0.936851	-25.0088	23.1479	0.000291834
	[NC=3]	1.31396	9.98785	0.131556	0.896531	-19.3996	22.0275	0.000786059
	[NC=4]	4.65057	7.261	0.640486	0.528472	-10.4078	19.709	0.0183052
	[NC=5]	-2.41718	9.56926	-0.252599	0.802923	-22.2626	17.4282	0.00289189
	[NC=6]	0a
	[Level=2]	-5.5141	9.59095	-0.574928	0.571173	-25.4045	14.3763	0.0148023
	[Level=3]	-7.17146	7.29369	-0.983242	0.336179	-22.2977	7.95473	0.042094
	[Level=4]	0a
Cysteine TP1 [umol/L]	Intercept	4.92603	24.1981	0.203571	0.84056	-45.2578	55.1098	0.00188015
	Ride	0.113815	0.383654	0.29666	0.769509	-0.681835	0.909465	0.00398439
	[CW=12]	3.09317	19.4823	0.158768	0.8753	-37.3107	43.4971	0.00114447
	[CW=15]	14.8282	16.3897	0.904729	0.375411	-19.1619	48.8183	0.0358714
	[CW=16]	-4.98323	17.8513	-0.279152	0.782736	-42.0046	32.0382	0.00352957
	[CW=18]	3.00811	11.797	0.25499	0.8011	-21.4574	27.4736	0.00294673
	[CW=24]	36.3345	13.0251	2.78958	0.0106854	9.32211	63.3469	0.261292
	[CW=30]	4.60105	8.53185	0.539279	0.595111	-13.0929	22.295	0.0130467
	[CW=35]	0a
	[NC=0]	0.535487	13.0658	0.0409839	0.967678	-26.5613	27.6323	7.63431e-05
	[NC=1]	-2.38766	12.1703	-0.196188	0.846264	-27.6272	22.8519	0.00174649
	[NC=2]	-4.47716	11.1853	-0.400272	0.692816	-27.674	18.7197	0.00722998
	[NC=3]	-16.0893	9.62221	-1.6721	0.108669	-36.0445	3.86594	0.112757
	[NC=4]	4.95465	6.99519	0.708295	0.4862	-9.55248	19.4618	0.0222953
	[NC=5]	-5.73163	9.21894	-0.621723	0.540514	-24.8505	13.3873	0.0172666
	[NC=6]	0a
	[Level=2]	16.2747	9.23983	1.76136	0.0920709	-2.88755	35.4369	0.12359
	[Level=3]	-6.39375	7.02668	-0.909926	0.372724	-20.9662	8.17868	0.0362698
	[Level=4]	0a
Cysteine TP2 [umol/L]	Intercept	47.7042	27.5636	1.7307	0.0975099	-9.45915	104.868	0.119835
	Ride	-0.53148	0.437013	-1.21617	0.23681	-1.43779	0.374829	0.0629948
	[CW=12]	-18.4977	22.192	-0.833532	0.413503	-64.521	27.5256	0.0306139
	[CW=15]	1.41336	18.6692	0.0757055	0.940338	-37.3041	40.1308	0.000260447
	[CW=16]	5.65917	20.3341	0.278309	0.783374	-36.5112	47.8295	0.00350837
	[CW=18]	-11.8942	13.4377	-0.885134	0.385657	-39.7624	15.974	0.0343873
	[CW=24]	-0.3565	14.8366	-0.0240284	0.981047	-31.1258	30.4128	2.6243e-05
	[CW=30]	2.95357	9.71847	0.303914	0.76405	-17.2013	23.1084	0.00418079
	[CW=35]	0a
	[NC=0]	-4.97071	14.883	-0.333986	0.741553	-35.8362	25.8947	0.00504472
	[NC=1]	-6.52738	13.8629	-0.470852	0.642382	-35.2773	22.2225	0.00997681
	[NC=2]	-8.84802	12.7409	-0.694456	0.494665	-35.2711	17.5751	0.0214511
	[NC=3]	5.73144	10.9605	0.522919	0.606257	-16.9992	28.4621	0.0122767
	[NC=4]	2.62597	7.96808	0.329561	0.744849	-13.8988	19.1508	0.0049126
	[NC=5]	-10.0047	10.5011	-0.952732	0.351077	-31.7827	11.7732	0.0396241
	[NC=6]	0a
	[Level=2]	-10.8499	10.5249	-1.03088	0.313798	-32.6773	10.9774	0.0460792
	[Level=3]	-9.889	8.00395	-1.23551	0.229671	-26.4882	6.71019	0.064884
	[Level=4]	0a
Cysteine TP3 [umol/L]	Intercept	43.9953	21.0764	2.08742	0.048646	0.285466	87.705	0.165317
	Ride	-0.512348	0.33416	-1.53324	0.139472	-1.20535	0.180658	0.09654
	[CW=12]	-30.932	16.969	-1.82285	0.0819458	-66.1236	4.25957	0.131217
	[CW=15]	-8.87803	14.2753	-0.621915	0.54039	-38.4832	20.7271	0.0172771
	[CW=16]	-2.04024	15.5484	-0.131219	0.896795	-34.2857	30.2052	0.000782042
	[CW=18]	-16.5354	10.2751	-1.60927	0.121815	-37.8447	4.77388	0.105318
	[CW=24]	10.8656	11.3448	0.957763	0.34859	-12.662	34.3933	0.0400269
	[CW=30]	-10.3208	7.43119	-1.38885	0.178778	-25.7322	5.09052	0.0806101
	[CW=35]	0a
	[NC=0]	-0.739888	11.3802	-0.0650152	0.948749	-24.341	22.8613	0.000192099
	[NC=1]	4.74544	10.6002	0.447673	0.658766	-17.2381	26.729	0.00902737
	[NC=2]	6.24158	9.74231	0.640667	0.528357	-13.9627	26.4459	0.0183153
	[NC=3]	0.129437	8.38089	0.0154443	0.987817	-17.2515	17.5103	1.0842e-05
	[NC=4]	3.08797	6.09277	0.506825	0.61732	-9.54766	15.7236	0.0115412
	[NC=5]	1.04683	8.02964	0.13037	0.897458	-15.6056	17.6993	0.000771969
	[NC=6]	0a
	[Level=2]	-0.276893	8.04784	-0.0344059	0.972864	-16.9671	16.4133	5.38047e-05
	[Level=3]	-4.6124	6.1202	-0.753636	0.459058	-17.3049	8.08011	0.0251669
	[Level=4]	0a
Citrulline TP0 [umol/L]	Intercept	98.6727	86.8572	1.13603	0.267641	-81.005	278.35	0.0531306
	Ride	-0.210535	1.35809	-0.155023	0.878155	-3.01996	2.59889	0.00104379
	[CW=12]	77.9915	70.9281	1.09958	0.28289	-68.7345	224.717	0.0499435
	[CW=15]	50.6746	60.8213	0.833171	0.413317	-75.1439	176.493	0.0292973
	[CW=16]	45.764	67.5845	0.677137	0.505073	-94.0452	185.573	0.0195458
	[CW=18]	30.7652	43.4456	0.708131	0.485979	-59.1089	120.639	0.021337
	[CW=24]	39.0491	49.7049	0.785618	0.44011	-63.7734	141.872	0.0261333
	[CW=30]	52.1127	33.2787	1.56595	0.131017	-16.7296	120.955	0.096345
	[CW=35]	0a
	[NC=0]	-61.5134	50.7524	-1.21203	0.237806	-166.503	43.4759	0.0600357
	[NC=1]	-57.7441	47.3382	-1.21982	0.234894	-155.671	40.1824	0.060763
	[NC=2]	-49.1735	43.5997	-1.12784	0.271016	-139.366	41.0194	0.0524069
	[NC=3]	-50.511	37.4362	-1.34925	0.190389	-127.954	26.9317	0.0733462
	[NC=4]	-20.1847	27.4051	-0.736531	0.468854	-76.8766	36.5071	0.0230425
	[NC=5]	-23.608	35.9829	-0.65609	0.518277	-98.0444	50.8284	0.0183715
	[NC=6]	0a
	[Level=2]	4.6322	36.209	0.127929	0.899317	-70.2719	79.5363	0.000711055
	[Level=3]	-25.9228	27.5059	-0.942445	0.35576	-82.8231	30.9775	0.0371816
	[Level=4]	0a
Citrulline TP1 [umol/L]	Intercept	61.2283	141.838	0.431676	0.669996	-232.187	354.644	0.00803681
	Ride	0.371014	2.21777	0.167292	0.868603	-4.21679	4.95882	0.00121532
	[CW=12]	80.2053	115.826	0.692462	0.49558	-159.399	319.81	0.0204222
	[CW=15]	61.4891	99.3217	0.61909	0.541941	-143.973	266.952	0.0163909
	[CW=16]	-37.7037	110.366	-0.341624	0.735735	-266.013	190.606	0.0050486
	[CW=18]	10.8127	70.947	0.152405	0.880197	-135.952	157.578	0.00100886
	[CW=24]	107.309	81.1686	1.32205	0.199151	-60.6014	275.219	0.0706247
	[CW=30]	36.8083	54.3444	0.677314	0.504963	-75.6117	149.228	0.0195558
	[CW=35]	0a
	[NC=0]	-32.9513	82.879	-0.397583	0.694603	-204.4	138.497	0.00682581
	[NC=1]	-22.7256	77.3037	-0.293979	0.771411	-182.64	137.189	0.00374348
	[NC=2]	-0.410689	71.1987	-0.00576821	0.995447	-147.696	146.875	1.44661e-06
	[NC=3]	-90.9609	61.1337	-1.4879	0.15036	-217.425	35.5038	0.087803
	[NC=4]	-19.8594	44.7528	-0.443757	0.661365	-112.438	72.7189	0.00848905
	[NC=5]	-9.15016	58.7604	-0.15572	0.877613	-130.705	112.405	0.00105318
	[NC=6]	0a
	[Level=2]	74.4033	59.1297	1.25831	0.220905	-47.9158	196.722	0.0644069
	[Level=3]	-28.2478	44.9174	-0.628883	0.535622	-121.166	64.6709	0.0169047
	[Level=4]	0a
Citrulline TP2 [umol/L]	Intercept	152.703	70.9625	2.15188	0.0421402	5.90546	299.5	0.167589
	Ride	-1.26139	1.10956	-1.13684	0.267313	-3.55669	1.03391	0.0532017
	[CW=12]	-3.61345	57.9485	-0.0623562	0.950818	-123.489	116.262	0.000169028
	[CW=15]	1.94665	49.6912	0.039175	0.969089	-100.847	104.741	6.6721e-05
	[CW=16]	-11.1881	55.2167	-0.202622	0.841213	-125.413	103.036	0.00178184
	[CW=18]	-10.8939	35.4951	-0.306912	0.761672	-84.3212	62.5334	0.00407874
	[CW=24]	1.72616	40.6091	0.0425069	0.966462	-82.2801	85.7324	7.85518e-05
	[CW=30]	26.6505	27.1888	0.980202	0.337185	-29.5938	82.8948	0.0400987
	[CW=35]	0a
	[NC=0]	-27.3795	41.4648	-0.660307	0.515616	-113.156	58.397	0.0186041
	[NC=1]	-21.0785	38.6754	-0.545009	0.590994	-101.085	58.9278	0.0127499
	[NC=2]	-16.9182	35.6211	-0.474948	0.639303	-90.606	56.7697	0.00971237
	[NC=3]	-21.9117	30.5855	-0.716408	0.480951	-85.1826	41.3592	0.0218277
	[NC=4]	-19.841	22.3901	-0.886151	0.384708	-66.1584	26.4764	0.0330147
	[NC=5]	-13.3256	29.3982	-0.45328	0.654595	-74.1403	47.4891	0.00885405
	[NC=6]	0a
	[Level=2]	-8.46367	29.5829	-0.2861	0.777362	-69.6605	52.7332	0.00354622
	[Level=3]	-26.8915	22.4724	-1.19665	0.243634	-73.3792	19.5962	0.0586102
	[Level=4]	0a
Citrulline TP3 [umol/L]	Intercept	136.087	139.129	0.97814	0.338182	-151.722	423.897	0.0399369
	Ride	-0.899737	2.1754	-0.413596	0.683001	-5.3999	3.60042	0.00738256
	[CW=12]	-1.18679	113.613	-0.0104459	0.991756	-236.214	233.84	4.74419e-06
	[CW=15]	8.18742	97.4242	0.0840389	0.933753	-193.35	209.725	0.000306973
	[CW=16]	4.14292	108.258	0.0382691	0.969803	-219.805	228.091	6.3671e-05
	[CW=18]	-13.152	69.5916	-0.188989	0.851759	-157.113	130.809	0.0015505
	[CW=24]	21.1417	79.6179	0.26554	0.792959	-143.56	185.844	0.00305635
	[CW=30]	33.3864	53.3062	0.626313	0.537277	-76.8859	143.659	0.0167691
	[CW=35]	0a
	[NC=0]	-34.4861	81.2957	-0.424205	0.675357	-202.659	133.687	0.00776319
	[NC=1]	-27.6043	75.8268	-0.364044	0.71915	-184.464	129.255	0.00572908
	[NC=2]	-31.2121	69.8385	-0.446918	0.659114	-175.684	113.26	0.00860939
	[NC=3]	-36.877	59.9657	-0.614969	0.544612	-160.926	87.1715	0.0161769
	[NC=4]	-14.2245	43.8978	-0.324036	0.748839	-105.034	76.5851	0.00454445
	[NC=5]	-26.1943	57.6378	-0.454463	0.653756	-145.427	93.0387	0.00889994
	[NC=6]	0a
	[Level=2]	-8.74085	58	-0.150704	0.881523	-128.723	111.241	0.000986494
	[Level=3]	-32.3951	44.0592	-0.735262	0.469612	-123.539	58.7484	0.022965
	[Level=4]	0a
Glutamine TP0 [umol/L]	Intercept	189.269	309.3	0.611926	0.546589	-450.567	829.105	0.0160198
	Ride	3.3725	4.83618	0.697348	0.492574	-6.6319	13.3769	0.0207055
	[CW=12]	158.053	252.577	0.625762	0.537632	-364.442	680.547	0.0167401
	[CW=15]	91.068	216.586	0.420471	0.678044	-356.974	539.11	0.00762813
	[CW=16]	-206.342	240.67	-0.857363	0.40009	-704.205	291.522	0.0309699
	[CW=18]	198.545	154.711	1.28333	0.212156	-121.498	518.588	0.0668213
	[CW=24]	232.401	177	1.313	0.202135	-133.752	598.554	0.0697282
	[CW=30]	137.656	118.506	1.16159	0.257316	-107.493	382.804	0.0554139
	[CW=35]	0a
	[NC=0]	-59.0677	180.73	-0.326828	0.746754	-432.937	314.801	0.00462272
	[NC=1]	-92.4694	168.572	-0.548544	0.588604	-441.188	256.249	0.0129137
	[NC=2]	-84.8786	155.26	-0.546688	0.589858	-406.057	236.3	0.0128276
	[NC=3]	-251.16	133.311	-1.88402	0.0722657	-526.936	24.6148	0.133694
	[NC=4]	-28.687	97.5903	-0.293954	0.77143	-230.568	173.194	0.00374284
	[NC=5]	-69.6834	128.136	-0.543824	0.591796	-334.753	195.386	0.0126952
	[NC=6]	0a
	[Level=2]	132.01	128.941	1.0238	0.316576	-134.725	398.746	0.0435864
	[Level=3]	-19.6143	97.9491	-0.20025	0.843045	-222.237	183.009	0.00174045
	[Level=4]	0a
Glutamine TP1 [umol/L]	Intercept	155.341	294.81	0.526919	0.603295	-454.519	765.201	0.0119275
	Ride	5.01834	4.60961	1.08867	0.287576	-4.51736	14.554	0.0490052
	[CW=12]	353.722	240.743	1.46929	0.155301	-144.294	851.737	0.0858073
	[CW=15]	284.407	206.439	1.37768	0.181561	-142.645	711.458	0.0762311
	[CW=16]	107.035	229.395	0.466599	0.645176	-367.504	581.574	0.0093771
	[CW=18]	243.308	147.462	1.64997	0.112541	-61.7411	548.358	0.105837
	[CW=24]	68.7812	168.708	0.407694	0.687268	-280.218	417.78	0.00717487
	[CW=30]	205.713	112.954	1.82121	0.0816092	-27.9502	439.377	0.126034
	[CW=35]	0a
	[NC=0]	-101.311	172.263	-0.588119	0.562184	-457.665	255.042	0.0148156
	[NC=1]	-135.963	160.675	-0.846199	0.40616	-468.344	196.418	0.0301928
	[NC=2]	-70.6896	147.986	-0.477679	0.637387	-376.821	235.442	0.00982328
	[NC=3]	-63.963	127.066	-0.503386	0.61948	-326.818	198.892	0.0108972
	[NC=4]	-70.2125	93.0182	-0.754825	0.458014	-262.635	122.21	0.0241734
	[NC=5]	-103.883	122.133	-0.850573	0.403775	-356.534	148.768	0.0304962
	[NC=6]	0a
	[Level=2]	-71.619	122.9	-0.58274	0.565738	-325.858	182.62	0.0145498
	[Level=3]	-129.251	93.3602	-1.38443	0.179513	-322.381	63.8798	0.0769221
	[Level=4]	0a
Glutamine TP2 [umol/L]	Intercept	280.261	201.37	1.39177	0.177305	-136.304	696.826	0.077677
	Ride	2.52014	3.14859	0.8004	0.431669	-3.99323	9.0335	0.0270991
	[CW=12]	138.792	164.44	0.844028	0.407347	-201.378	478.962	0.0300427
	[CW=15]	113.537	141.008	0.805179	0.428962	-178.161	405.234	0.0274148
	[CW=16]	-223.025	156.688	-1.42337	0.168054	-547.158	101.109	0.0809548
	[CW=18]	230.719	100.724	2.2906	0.0314838	22.3554	439.083	0.18575
	[CW=24]	173.597	115.236	1.50645	0.145564	-64.7865	411.981	0.089808
	[CW=30]	141.33	77.1534	1.83181	0.0799623	-18.2735	300.934	0.127318
	[CW=35]	0a
	[NC=0]	-14.3359	117.664	-0.121837	0.904086	-257.743	229.071	0.00064499
	[NC=1]	-38.1968	109.749	-0.348038	0.730977	-265.23	188.836	0.00523894
	[NC=2]	-81.7407	101.082	-0.80866	0.426997	-290.844	127.363	0.0276458
	[NC=3]	-240.011	86.7922	-2.76535	0.0110109	-419.554	-60.4678	0.249523
	[NC=4]	-64.9585	63.5361	-1.02239	0.317231	-196.393	66.4759	0.0434712
	[NC=5]	-100.795	83.4229	-1.20825	0.239229	-273.369	71.778	0.0596839
	[NC=6]	0a
	[Level=2]	104.766	83.9471	1.248	0.224588	-68.892	278.424	0.0634226
	[Level=3]	-107.051	63.7697	-1.67872	0.106744	-238.969	24.8663	0.109152
	[Level=4]	0a
Glutamine TP3 [umol/L]	Intercept	-55.8194	312.79	-0.178456	0.859927	-702.875	591.236	0.00138273
	Ride	6.01059	4.89075	1.22897	0.231509	-4.1067	16.1279	0.0616216
	[CW=12]	-24.9981	255.426	-0.097868	0.922885	-553.388	503.392	0.000416268
	[CW=15]	-68.8619	219.03	-0.314395	0.756055	-521.959	384.236	0.0042792
	[CW=16]	-228.227	243.385	-0.937718	0.358133	-731.708	275.254	0.0368233
	[CW=18]	83.9791	156.456	0.536757	0.59659	-239.675	407.633	0.0123715
	[CW=24]	141.355	178.997	0.789703	0.437767	-228.93	511.639	0.0263986
	[CW=30]	-7.36502	119.843	-0.0614554	0.951527	-255.28	240.55	0.00016418
	[CW=35]	0a
	[NC=0]	245.967	182.77	1.34578	0.191491	-132.12	624.055	0.0729962
	[NC=1]	201.787	170.474	1.18368	0.248629	-150.866	554.441	0.0574196
	[NC=2]	153.307	157.011	0.976407	0.339021	-171.496	478.11	0.0398011
	[NC=3]	-41.5236	134.815	-0.308003	0.760852	-320.41	237.363	0.00410766
	[NC=4]	105.963	98.6914	1.07368	0.294102	-98.1956	310.122	0.0477291
	[NC=5]	83.9489	129.582	0.647845	0.5235	-184.112	352.009	0.0179209
	[NC=6]	0a
	[Level=2]	82.011	130.396	0.628938	0.535587	-187.734	351.756	0.0169076
	[Level=3]	18.3402	99.0543	0.185153	0.854732	-186.569	223.25	0.00148828
	[Level=4]	0a
Glutamate TP0 [umol/L]	Intercept	-127.121	98.3155	-1.29299	0.209429	-331.015	76.773	0.0706249
	Ride	2.30074	1.53753	1.49639	0.148763	-0.887906	5.48939	0.0923781
	[CW=12]	144.338	80.2598	1.79839	0.0858524	-22.1103	310.787	0.128167
	[CW=15]	120.015	68.8161	1.744	0.0951182	-22.7008	262.731	0.121459
	[CW=16]	123.346	77.5789	1.58994	0.126117	-37.5429	284.235	0.103063
	[CW=18]	61.9886	49.161	1.26093	0.220543	-39.9651	163.942	0.0673993
	[CW=24]	62.9256	45.4219	1.38536	0.179829	-31.2736	157.125	0.0802375
	[CW=30]	22.9749	37.6313	0.610525	0.54777	-55.0678	101.018	0.0166605
	[CW=35]	0a
	[NC=0]	5.50992	57.3931	0.0960032	0.924387	-113.516	124.536	0.000418761
	[NC=1]	17.6827	53.5314	0.330324	0.74428	-93.3346	128.7	0.00493524
	[NC=2]	15.5609	49.3026	0.31562	0.755266	-86.6865	117.808	0.00450758
	[NC=3]	-0.13694	48.7238	-0.00281052	0.997783	-101.184	100.91	3.59048e-07
	[NC=4]	11.1301	30.988	0.359173	0.72289	-53.1352	75.3954	0.0058297
	[NC=5]	20.2692	40.689	0.498151	0.623321	-64.1145	104.653	0.0111539
	[NC=6]	0a
	[Level=2]	4.88066	40.9428	0.119207	0.906194	-80.0296	89.7909	0.000645502
	[Level=3]	12.344	31.1023	0.396885	0.695276	-52.1581	76.8462	0.00710898
	[Level=4]	0a
Glutamate TP1 [umol/L]	Intercept	-34.8887	59.2193	-0.589144	0.561766	-157.702	87.9246	0.0155318
	Ride	1.22767	0.926116	1.32562	0.198568	-0.692972	3.14832	0.0739673
	[CW=12]	24.6472	48.3436	0.509833	0.615245	-75.6114	124.906	0.011677
	[CW=15]	26.9018	41.4506	0.649008	0.523051	-59.0616	112.865	0.0187863
	[CW=16]	12.7783	46.7288	0.273456	0.787053	-84.1313	109.688	0.0033875
	[CW=18]	13.8719	29.6116	0.468462	0.644062	-47.5387	75.2826	0.0098768
	[CW=24]	6.00474	27.3594	0.219477	0.828302	-50.7351	62.7446	0.00218476
	[CW=30]	-5.64278	22.6668	-0.248944	0.805713	-52.6509	41.3654	0.00280905
	[CW=35]	0a
	[NC=0]	54.9667	34.5701	1.59001	0.126102	-16.7273	126.661	0.10307
	[NC=1]	39.6948	32.244	1.23107	0.231295	-27.1753	106.565	0.0644484
	[NC=2]	14.7486	29.6969	0.496638	0.624371	-46.839	76.3362	0.011087
	[NC=3]	8.0607	29.3483	0.274657	0.786143	-52.8039	68.9253	0.0034172
	[NC=4]	-3.77098	18.6653	-0.202032	0.841749	-42.4805	34.9385	0.00185187
	[NC=5]	10.1332	24.5086	0.413456	0.683275	-40.6944	60.9609	0.00771037
	[NC=6]	0a
	[Level=2]	10.2237	24.6615	0.414561	0.682478	-40.9211	61.3685	0.00775129
	[Level=3]	11.0946	18.7341	0.592214	0.559745	-27.7576	49.9468	0.0156915
	[Level=4]	0a
Glutamate TP2 [umol/L]	Intercept	3.26052	58.7585	0.0554901	0.956249	-118.597	125.118	0.000139942
	Ride	0.194351	0.91891	0.211502	0.834443	-1.71135	2.10005	0.00202919
	[CW=12]	-53.16	47.9675	-1.10825	0.279723	-152.638	46.3185	0.0528761
	[CW=15]	-20.8221	41.1281	-0.506275	0.6177	-106.117	64.4724	0.0115165
	[CW=16]	-49.8163	46.3652	-1.07443	0.294273	-145.972	46.3393	0.0498568
	[CW=18]	-9.11511	29.3812	-0.310236	0.759301	-70.048	51.8178	0.00435578
	[CW=24]	-17.288	27.1465	-0.636839	0.530801	-73.5864	39.0104	0.0181011
	[CW=30]	-26.4165	22.4905	-1.17456	0.252727	-73.0589	20.2259	0.0590086
	[CW=35]	0a
	[NC=0]	75.1662	34.3011	2.19136	0.0393045	4.03002	146.302	0.179168
	[NC=1]	57.1578	31.9932	1.78656	0.0877982	-9.19202	123.508	0.1267
	[NC=2]	26.9793	29.4658	0.915612	0.369798	-34.1291	88.0877	0.0367078
	[NC=3]	24.9195	29.1199	0.855755	0.401358	-35.4715	85.3106	0.0322148
	[NC=4]	5.23397	18.5201	0.28261	0.780117	-33.1743	43.6423	0.00361726
	[NC=5]	26.1675	24.3179	1.07606	0.29356	-24.2647	76.5996	0.0500004
	[NC=6]	0a
	[Level=2]	21.8512	24.4696	0.892993	0.381525	-28.8957	72.598	0.0349792
	[Level=3]	19.52	18.5884	1.05012	0.305063	-19.0299	58.0699	0.0477323
	[Level=4]	0a
Glutamate TP3 [umol/L]	Intercept	-24.4838	37.2872	-0.656627	0.518231	-101.813	52.8452	0.0192215
	Ride	0.83744	0.583126	1.43612	0.165035	-0.371888	2.04677	0.0857124
	[CW=12]	30.2743	30.4394	0.994576	0.330756	-32.8532	93.4018	0.0430282
	[CW=15]	54.7056	26.0992	2.09606	0.0477991	0.579118	108.832	0.166461
	[CW=16]	33.7979	29.4226	1.1487	0.263014	-27.2209	94.8167	0.0565845
	[CW=18]	12.0467	18.6448	0.646116	0.524887	-26.6203	50.7137	0.0186224
	[CW=24]	11.7874	17.2267	0.684252	0.500961	-23.9386	47.5135	0.0208384
	[CW=30]	15.6314	14.2721	1.09524	0.285256	-13.9671	45.2299	0.0517062
	[CW=35]	0a
	[NC=0]	27.7971	21.7669	1.27703	0.214905	-17.3448	72.939	0.0690122
	[NC=1]	11.6893	20.3024	0.575761	0.57062	-30.4152	53.7938	0.0148446
	[NC=2]	3.08861	18.6986	0.165179	0.870311	-35.6898	41.867	0.00123865
	[NC=3]	-3.16357	18.479	-0.171197	0.865633	-41.4868	35.1596	0.00133043
	[NC=4]	3.21881	11.7526	0.273881	0.786731	-21.1545	27.5921	0.00339801
	[NC=5]	-0.480002	15.4317	-0.0311049	0.975466	-32.4835	31.5234	4.39759e-05
	[NC=6]	0a
	[Level=2]	0.979646	15.528	0.0630889	0.950265	-31.2235	33.1828	0.000180886
	[Level=3]	-2.08707	11.7959	-0.176932	0.861181	-26.5502	22.3761	0.00142093
	[Level=4]	0a
Glycine TP0 [umol/L]	Intercept	194.304	437.066	0.444566	0.660789	-709.835	1098.44	0.00851978
	Ride	8.09271	6.83391	1.1842	0.248428	-6.0443	22.2297	0.057467
	[CW=12]	951.962	356.911	2.66723	0.0137633	213.636	1690.29	0.236238
	[CW=15]	872.78	306.053	2.85173	0.00902721	239.661	1505.9	0.261219
	[CW=16]	640.413	340.086	1.88309	0.072396	-63.108	1343.93	0.133581
	[CW=18]	497.321	218.618	2.27484	0.0325571	45.0749	949.568	0.18367
	[CW=24]	455.154	250.115	1.81978	0.0818343	-62.2491	972.557	0.12586
	[CW=30]	362.951	167.459	2.16741	0.0408032	16.5364	709.366	0.169605
	[CW=35]	0a
	[NC=0]	-633.993	255.386	-2.48249	0.0207805	-1162.3	-105.686	0.211322
	[NC=1]	-566.899	238.206	-2.37987	0.0259945	-1059.67	-74.1322	0.197593
	[NC=2]	-424.403	219.394	-1.93443	0.0654546	-878.254	29.4483	0.139931
	[NC=3]	-302.22	188.379	-1.60432	0.122289	-691.912	87.4723	0.100643
	[NC=4]	-251.684	137.903	-1.82508	0.0810046	-536.957	33.5899	0.126502
	[NC=5]	-195.616	181.066	-1.08035	0.291184	-570.18	178.949	0.0482954
	[NC=6]	0a
	[Level=2]	46.4649	182.204	0.255015	0.800978	-330.453	423.383	0.00281954
	[Level=3]	-70.7331	138.41	-0.511041	0.614193	-357.056	215.589	0.0112274
	[Level=4]	0a
Glycine TP1 [umol/L]	Intercept	262.044	462.006	0.567188	0.576081	-693.688	1217.78	0.0137941
	Ride	7.74262	7.22387	1.07181	0.294923	-7.20109	22.6863	0.0475709
	[CW=12]	717.556	377.277	1.90193	0.0697772	-62.9011	1498.01	0.135902
	[CW=15]	683.344	323.517	2.11223	0.0457341	14.0977	1352.59	0.162465
	[CW=16]	546.748	359.492	1.52089	0.141917	-196.918	1290.41	0.0913798
	[CW=18]	343.186	231.093	1.48505	0.151108	-134.867	821.239	0.0874964
	[CW=24]	157.954	264.388	0.597434	0.556054	-388.973	704.882	0.0152815
	[CW=30]	218.288	177.014	1.23317	0.229968	-147.894	584.47	0.0620171
	[CW=35]	0a
	[NC=0]	-402.136	269.959	-1.48962	0.149911	-960.59	156.317	0.0879879
	[NC=1]	-366.36	251.799	-1.45497	0.15919	-887.246	154.525	0.0842835
	[NC=2]	-302.714	231.913	-1.30529	0.204701	-782.463	177.035	0.0689686
	[NC=3]	-83.8042	199.129	-0.420854	0.677768	-495.733	328.125	0.00764195
	[NC=4]	-273.642	145.772	-1.8772	0.0732331	-575.195	27.9098	0.132856
	[NC=5]	-194.353	191.398	-1.01544	0.320462	-590.291	201.585	0.0429073
	[NC=6]	0a
	[Level=2]	-166.508	192.601	-0.864521	0.396229	-564.934	231.918	0.0314728
	[Level=3]	-130.841	146.308	-0.894287	0.380432	-433.502	171.82	0.0336033
	[Level=4]	0a
Glycine TP2 [umol/L]	Intercept	652.364	399.474	1.63306	0.116073	-174.01	1478.74	0.103904
	Ride	1.00017	6.24612	0.160127	0.874179	-11.9209	13.9213	0.00111357
	[CW=12]	362.233	326.213	1.11042	0.278293	-312.589	1037.06	0.0508823
	[CW=15]	485.471	279.729	1.7355	0.0960331	-93.1936	1064.13	0.115792
	[CW=16]	181.856	310.835	0.585057	0.564206	-461.155	824.867	0.014664
	[CW=18]	286.128	199.815	1.43197	0.165604	-127.22	699.477	0.0818556
	[CW=24]	222.491	228.603	0.973266	0.340547	-250.41	695.393	0.0395555
	[CW=30]	175.973	153.055	1.14973	0.262069	-140.646	492.592	0.0543496
	[CW=35]	0a
	[NC=0]	-438.686	233.42	-1.87938	0.0729218	-921.553	44.1809	0.133125
	[NC=1]	-415.171	217.718	-1.90692	0.0690978	-865.555	35.2126	0.136518
	[NC=2]	-403.583	200.524	-2.01264	0.056004	-818.398	11.2325	0.149746
	[NC=3]	-314.145	172.177	-1.82455	0.0810869	-670.32	42.0292	0.126438
	[NC=4]	-288.263	126.042	-2.28704	0.0317236	-549	-27.5253	0.18528
	[NC=5]	-221.918	165.493	-1.34095	0.193031	-564.265	120.43	0.0725113
	[NC=6]	0a
	[Level=2]	8.72837	166.533	0.0524124	0.958653	-335.771	353.227	0.000119423
	[Level=3]	-106.078	126.505	-0.838526	0.410366	-367.774	155.618	0.0296638
	[Level=4]	0a
Glycine TP3 [umol/L]	Intercept	568.161	436.177	1.30259	0.205606	-334.139	1470.46	0.0687034
	Ride	0.0860311	6.82001	0.0126145	0.990044	-14.0222	14.1943	6.91847e-06
	[CW=12]	274.885	356.185	0.771747	0.448121	-461.94	1011.71	0.0252417
	[CW=15]	425.715	305.431	1.39382	0.176695	-206.116	1057.55	0.0778876
	[CW=16]	177.043	339.394	0.521645	0.606905	-525.047	879.133	0.0116927
	[CW=18]	214.938	218.174	0.98517	0.334791	-236.388	666.265	0.0404897
	[CW=24]	208.814	249.607	0.836574	0.41144	-307.536	725.165	0.0295299
	[CW=30]	151.839	167.118	0.908576	0.372997	-193.871	497.549	0.0346482
	[CW=35]	0a
	[NC=0]	-383.461	254.867	-1.50456	0.146048	-910.693	143.771	0.0896025
	[NC=1]	-331.518	237.722	-1.39456	0.176473	-823.282	160.247	0.0779644
	[NC=2]	-347.25	218.948	-1.586	0.126395	-800.178	105.678	0.0985829
	[NC=3]	-224.689	187.996	-1.19518	0.244197	-613.588	164.211	0.0584748
	[NC=4]	-192.366	137.622	-1.39778	0.175515	-477.059	92.3274	0.0782965
	[NC=5]	-128.994	180.698	-0.713863	0.482494	-502.796	244.809	0.0216763
	[NC=6]	0a
	[Level=2]	34.9011	181.834	0.19194	0.849474	-341.25	411.052	0.00159922
	[Level=3]	-110.385	138.128	-0.799146	0.432382	-396.125	175.356	0.0270165
	[Level=4]	0a
Histidine TP0 [umol/L]	Intercept	41.2242	57.7068	0.714373	0.482508	-78.4524	160.901	0.0226709
	Ride	0.596507	1.05648	0.564616	0.578047	-1.5945	2.78751	0.0142836
	[CW=12]	30.3293	55.1488	0.549955	0.587891	-84.0422	144.701	0.0135613
	[CW=15]	31.628	47.2855	0.668874	0.510534	-66.436	129.692	0.0199307
	[CW=16]	-3.16774	53.8897	-0.0587819	0.953657	-114.928	108.593	0.000157035
	[CW=18]	21.3435	33.7799	0.63184	0.534003	-48.7117	91.3987	0.017823
	[CW=24]	44.0661	38.6302	1.14071	0.266255	-36.0482	124.18	0.0558438
	[CW=30]	34.7138	25.8575	1.3425	0.193123	-18.9114	88.3391	0.0757201
	[CW=35]	0a
	[NC=0]	3.59602	26.6863	0.134751	0.894034	-51.7481	58.9401	0.00082468
	[NC=1]	-3.02288	22.949	-0.131722	0.896402	-50.6162	44.5704	0.000788043
	[NC=2]	-3.54749	18.5382	-0.191361	0.849998	-41.9933	34.8983	0.00166174
	[NC=3]	-24.7105	33.1276	-0.745918	0.463613	-93.4129	43.992	0.0246668
	[NC=4]	11.3346	17.8709	0.634249	0.532459	-25.7274	48.3965	0.0179567
	[NC=5]	0a
	[Level=2]	13.5781	28.133	0.482641	0.634118	-44.7661	71.9223	0.0104774
	[Level=3]	-4.95769	21.3712	-0.23198	0.818698	-49.2789	39.3635	0.00244015
	[Level=4]	0a
Histidine TP1 [umol/L]	Intercept	79.9169	55.7478	1.43354	0.165763	-35.6969	195.531	0.0854311
	Ride	0.10391	1.02062	0.101811	0.919829	-2.01272	2.22054	0.000470939
	[CW=12]	-7.082	53.2766	-0.132929	0.895458	-117.571	103.407	0.000802543
	[CW=15]	13.6636	45.6802	0.299115	0.76766	-81.0713	108.399	0.00405033
	[CW=16]	40.9264	52.0602	0.786136	0.440174	-67.0399	148.893	0.0273238
	[CW=18]	-5.38668	32.6331	-0.165068	0.870398	-73.0636	62.2903	0.00123699
	[CW=24]	-62.4841	37.3188	-1.67433	0.108224	-139.879	14.9104	0.113025
	[CW=30]	7.62166	24.9797	0.305114	0.763147	-44.1831	59.4265	0.00421373
	[CW=35]	0a
	[NC=0]	12.3446	25.7804	0.478835	0.636781	-41.1207	65.8098	0.0103145
	[NC=1]	-3.31257	22.1699	-0.149417	0.882586	-49.2902	42.665	0.00101377
	[NC=2]	7.12083	17.9088	0.397615	0.694745	-30.0198	44.2615	0.007135
	[NC=3]	73.5376	32.003	2.29783	0.0314523	7.16743	139.908	0.19355
	[NC=4]	-2.8686	17.2642	-0.166159	0.869549	-38.6724	32.9352	0.00125337
	[NC=5]	0a
	[Level=2]	-76.8569	27.1779	-2.82792	0.00979356	-133.22	-20.4934	0.266596
	[Level=3]	-13.4345	20.6457	-0.650715	0.521969	-56.2511	29.3821	0.0188834
	[Level=4]	0a
Histidine TP2 [umol/L]	Intercept	127.279	45.693	2.78551	0.0107842	32.517	222.04	0.26073
	Ride	-0.664714	0.836535	-0.794603	0.435333	-2.39958	1.07015	0.0278991
	[CW=12]	-43.8449	43.6675	-1.00406	0.326265	-134.406	46.716	0.0438167
	[CW=15]	-16.8729	37.4412	-0.45065	0.656652	-94.5212	60.7755	0.00914671
	[CW=16]	-73.9513	42.6706	-1.73308	0.0970784	-162.445	14.542	0.120125
	[CW=18]	-8.29505	26.7473	-0.310126	0.759384	-63.7656	47.1755	0.00435271
	[CW=24]	19.5551	30.5879	0.639307	0.529225	-43.8804	82.9905	0.018239
	[CW=30]	-5.54873	20.4743	-0.271009	0.788911	-48.0099	36.9124	0.00332734
	[CW=35]	0a
	[NC=0]	13.1589	21.1306	0.62274	0.539857	-30.6633	56.981	0.0173222
	[NC=1]	-4.9463	18.1713	-0.272204	0.788004	-42.6313	32.7387	0.00335665
	[NC=2]	-4.51319	14.6788	-0.307464	0.761382	-34.9551	25.9287	0.00427861
	[NC=3]	-33.4527	26.2309	-1.27532	0.2155	-87.8522	20.9468	0.0688396
	[NC=4]	-9.44871	14.1504	-0.667735	0.511247	-38.7948	19.8974	0.0198642
	[NC=5]	0a
	[Level=2]	16.9714	22.276	0.761866	0.45423	-29.2263	63.1691	0.0257054
	[Level=3]	-6.46561	16.922	-0.382083	0.706066	-41.5597	28.6285	0.00659204
	[Level=4]	0a
Histidine TP3 [umol/L]	Intercept	67.2218	68.2149	0.985442	0.335121	-74.2472	208.691	0.0422747
	Ride	0.293323	1.24886	0.234873	0.81648	-2.29665	2.8833	0.00250123
	[CW=12]	-43.455	65.191	-0.66658	0.511971	-178.653	91.7428	0.0197969
	[CW=15]	-30.4725	55.8958	-0.545166	0.591124	-146.393	85.4483	0.0133293
	[CW=16]	-23.6059	63.7026	-0.370564	0.714506	-155.717	108.505	0.00620301
	[CW=18]	-5.72672	39.931	-0.143416	0.887267	-88.5385	77.085	0.000934037
	[CW=24]	7.12228	45.6646	0.155969	0.877479	-87.5802	101.825	0.00110453
	[CW=30]	3.88825	30.566	0.127208	0.899931	-59.5018	67.2783	0.000735002
	[CW=35]	0a
	[NC=0]	30.5099	31.5458	0.967163	0.343976	-34.912	95.9318	0.0407843
	[NC=1]	13.9447	27.1279	0.514034	0.612353	-42.3151	70.2044	0.011868
	[NC=2]	2.56578	21.9138	0.117085	0.907855	-42.8807	48.0123	0.000622743
	[NC=3]	-6.58524	39.1599	-0.168163	0.867992	-87.798	74.6275	0.00128375
	[NC=4]	5.89679	21.1251	0.279137	0.782747	-37.9139	49.7075	0.00352921
	[NC=5]	0a
	[Level=2]	-5.11472	33.2558	-0.153799	0.87917	-74.083	63.8536	0.00107404
	[Level=3]	7.17079	25.2628	0.283848	0.779181	-45.221	59.5626	0.00364889
	[Level=4]	0a
Isoleucine TP0 [umol/L]	Intercept	10.2056	53.8824	0.189405	0.851437	-101.259	121.67	0.00155732
	Ride	0.69163	0.986437	0.70114	0.490249	-1.34897	2.73223	0.0209265
	[CW=12]	44.9536	51.5181	0.87258	0.391911	-61.6196	151.527	0.0320434
	[CW=15]	36.2722	44.1771	0.821065	0.420039	-55.115	127.659	0.0284761
	[CW=16]	10.6505	49.0895	0.216961	0.830152	-90.8988	112.2	0.00204244
	[CW=18]	37.1575	31.5563	1.1775	0.251039	-28.1218	102.437	0.0568551
	[CW=24]	47.444	36.1028	1.31414	0.201756	-27.2403	122.128	0.0698411
	[CW=30]	-6.31689	24.1717	-0.261334	0.796161	-56.3199	43.6861	0.00296057
	[CW=35]	0a
	[NC=0]	-13.5722	24.9463	-0.544057	0.591638	-65.1776	38.0332	0.012706
	[NC=1]	-12.2799	21.453	-0.572409	0.572598	-56.6588	32.099	0.0140457
	[NC=2]	-6.4388	17.3302	-0.371537	0.713638	-42.2889	29.4114	0.00596593
	[NC=3]	-26.0662	30.9692	-0.841681	0.408633	-90.131	37.9985	0.0298808
	[NC=4]	-14.4022	16.7055	-0.862125	0.397519	-48.9601	20.1557	0.031304
	[NC=5]	0a
	[Level=2]	38.9441	26.3002	1.48076	0.152241	-15.4619	93.3502	0.087035
	[Level=3]	12.2762	19.9787	0.614466	0.544939	-29.0528	53.6053	0.0161509
	[Level=4]	0a
Isoleucine TP1 [umol/L]	Intercept	87.6457	67.5081	1.2983	0.207053	-52.0055	227.297	0.0682819
	Ride	-0.214445	1.23589	-0.173515	0.863765	-2.77107	2.34218	0.00130731
	[CW=12]	-71.8938	64.5459	-1.11384	0.276853	-205.417	61.6296	0.0511801
	[CW=15]	-59.9828	55.3485	-1.08373	0.289715	-174.48	54.5143	0.0485831
	[CW=16]	-92.2173	61.5032	-1.49939	0.147374	-219.446	35.0117	0.089043
	[CW=18]	-48.4229	39.5363	-1.22477	0.233058	-130.21	33.3642	0.0612269
	[CW=24]	31.5817	45.2324	0.69821	0.492045	-61.9886	125.152	0.0207556
	[CW=30]	-8.48186	30.2842	-0.280075	0.781923	-71.1296	54.1659	0.00339893
	[CW=35]	0a
	[NC=0]	41.8076	31.2547	1.33764	0.194091	-22.8477	106.463	0.0721798
	[NC=1]	34.9438	26.878	1.30009	0.206449	-20.6576	90.5453	0.0684575
	[NC=2]	43.2155	21.7126	1.99034	0.0585668	-1.70038	88.1314	0.146931
	[NC=3]	-30.4944	38.8007	-0.785923	0.439935	-110.76	49.771	0.0261531
	[NC=4]	-22.2195	20.9299	-1.06161	0.299431	-65.5164	21.0773	0.0467122
	[NC=5]	0a
	[Level=2]	40.4813	32.9509	1.22853	0.23167	-27.6829	108.645	0.0615805
	[Level=3]	4.53285	25.0309	0.18109	0.857883	-47.2475	56.3132	0.00142378
	[Level=4]	0a
Isoleucine TP2 [umol/L]	Intercept	117.631	58.0597	2.02603	0.0545136	-2.47499	237.736	0.151442
	Ride	-0.948372	1.06291	-0.892239	0.381505	-3.14717	1.25043	0.0334546
	[CW=12]	-115.092	55.5121	-2.07328	0.0495313	-229.928	-0.256531	0.157462
	[CW=15]	-81.1171	47.602	-1.70407	0.101843	-179.589	17.3552	0.112101
	[CW=16]	-89.5865	52.8953	-1.69366	0.103832	-199.009	19.8357	0.110887
	[CW=18]	-50.0198	34.0028	-1.47105	0.154828	-120.36	20.3204	0.0859952
	[CW=24]	-16.8585	38.9017	-0.433362	0.668789	-97.3329	63.6158	0.00809921
	[CW=30]	-21.6884	26.0457	-0.832706	0.413574	-75.568	32.1912	0.0292655
	[CW=35]	0a
	[NC=0]	47.4969	26.8803	1.76698	0.090501	-8.1093	103.103	0.119523
	[NC=1]	43.7706	23.1162	1.8935	0.0709389	-4.04896	91.5901	0.134862
	[NC=2]	35.5947	18.6737	1.90614	0.0692041	-3.03482	74.2242	0.136422
	[NC=3]	1.85181	33.3702	0.055493	0.956225	-67.1797	70.8833	0.000133872
	[NC=4]	-10.9223	18.0006	-0.606772	0.549946	-48.1593	26.3148	0.0157553
	[NC=5]	0a
	[Level=2]	11.6766	28.3391	0.412031	0.684132	-46.9474	70.3005	0.00732719
	[Level=3]	9.54397	21.5276	0.443337	0.661664	-34.9892	54.0772	0.00847313
	[Level=4]	0a
Isoleucine TP3 [umol/L]	Intercept	109.77	73.1176	1.50129	0.146887	-41.4849	261.026	0.0892481
	Ride	-0.892548	1.33858	-0.666787	0.511542	-3.66161	1.87652	0.0189641
	[CW=12]	-78.864	69.9092	-1.12809	0.270912	-223.482	65.7543	0.052429
	[CW=15]	-49.6941	59.9476	-0.82896	0.415648	-173.705	74.3169	0.0290104
	[CW=16]	-61.1884	66.6137	-0.918557	0.367861	-198.989	76.6125	0.0353865
	[CW=18]	-47.6913	42.8215	-1.11372	0.276902	-136.274	40.8917	0.05117
	[CW=24]	-24.6762	48.9909	-0.503689	0.61927	-126.022	76.6693	0.0109102
	[CW=30]	-8.53617	32.8007	-0.260244	0.796991	-76.3895	59.3172	0.002936
	[CW=35]	0a
	[NC=0]	34.045	33.8518	1.00571	0.32502	-35.9827	104.073	0.0421236
	[NC=1]	20.5415	29.1114	0.705617	0.487512	-39.6801	80.7631	0.0211889
	[NC=2]	11.8384	23.5168	0.503404	0.619467	-36.8097	60.4866	0.010898
	[NC=3]	2.10731	42.0248	0.0501445	0.96044	-84.8276	89.0422	0.000109313
	[NC=4]	2.96581	22.6691	0.130831	0.897047	-43.9287	49.8604	0.000743651
	[NC=5]	0a
	[Level=2]	-1.67449	35.6889	-0.046919	0.962983	-75.5026	72.1536	9.57037e-05
	[Level=3]	-19.6757	27.1108	-0.725751	0.475312	-75.7586	36.4072	0.0223879
	[Level=4]	0a
Leucine TP0 [umol/L]	Intercept	-46.8391	104.838	-0.446777	0.659215	-263.713	170.035	0.008604
	Ride	1.62893	1.63923	0.993715	0.330702	-1.76208	5.01994	0.0411661
	[CW=12]	96.3377	85.6113	1.12529	0.272071	-80.7627	273.438	0.0521828
	[CW=15]	80.5195	73.4122	1.09681	0.284074	-71.3453	232.384	0.0497046
	[CW=16]	17.5848	81.5755	0.215565	0.831227	-151.167	186.337	0.00201628
	[CW=18]	100.898	52.4395	1.92408	0.0668047	-7.58134	209.377	0.138645
	[CW=24]	129.291	59.9946	2.15504	0.0418643	5.18275	253.399	0.168
	[CW=30]	-10.0645	40.1679	-0.25056	0.804379	-93.1581	73.0292	0.00272215
	[CW=35]	0a
	[NC=0]	0.791793	61.2589	0.0129254	0.989799	-125.932	127.515	7.26363e-06
	[NC=1]	0.805822	57.1379	0.0141031	0.988869	-117.393	119.005	8.64763e-06
	[NC=2]	9.53399	52.6255	0.181167	0.857824	-99.3302	118.398	0.00142498
	[NC=3]	-40.3026	45.1861	-0.891926	0.38167	-133.777	53.1719	0.033432
	[NC=4]	8.6405	33.0784	0.261213	0.796253	-59.7874	77.0684	0.00295783
	[NC=5]	43.8704	43.432	1.01009	0.322959	-45.9755	133.716	0.0424762
	[NC=6]	0a
	[Level=2]	80.9507	43.7049	1.85221	0.0768738	-9.45973	171.361	0.129799
	[Level=3]	39.617	33.2	1.19328	0.244923	-29.0625	108.297	0.0583003
	[Level=4]	0a
Leucine TP1 [umol/L]	Intercept	140.996	88.8784	1.58639	0.126305	-42.8633	324.855	0.098627
	Ride	-0.527893	1.38969	-0.379863	0.707532	-3.40269	2.3469	0.00623463
	[CW=12]	-182.519	72.5786	-2.51478	0.0193522	-332.66	-32.3788	0.215662
	[CW=15]	-144.574	62.2366	-2.32298	0.0293808	-273.321	-15.828	0.190033
	[CW=16]	-108.339	69.1572	-1.56656	0.130873	-251.402	34.7234	0.0964136
	[CW=18]	-77.6426	44.4566	-1.74648	0.094071	-169.608	14.3228	0.117089
	[CW=24]	2.40254	50.8616	0.0472369	0.962732	-102.813	107.618	9.70047e-05
	[CW=30]	-67.6834	34.0531	-1.98758	0.0588912	-138.128	2.76082	0.146583
	[CW=35]	0a
	[NC=0]	116.86	51.9334	2.2502	0.0343015	9.42795	224.293	0.180427
	[NC=1]	100.773	48.4398	2.08037	0.0488195	0.567482	200.978	0.158371
	[NC=2]	113.438	44.6143	2.54265	0.0181935	21.1467	205.73	0.219414
	[NC=3]	47.6592	38.3074	1.24413	0.225984	-31.5857	126.904	0.0630543
	[NC=4]	-6.05533	28.0429	-0.215931	0.830945	-64.0664	51.9557	0.00202313
	[NC=5]	54.9463	36.8203	1.49228	0.149215	-21.2222	131.115	0.0882752
	[NC=6]	0a
	[Level=2]	-2.19758	37.0516	-0.0593114	0.953216	-78.8447	74.4496	0.000152926
	[Level=3]	46.1109	28.146	1.63828	0.114974	-12.1135	104.335	0.104499
	[Level=4]	0a
Leucine TP2 [umol/L]	Intercept	173.07	133.418	1.2972	0.207425	-102.927	449.067	0.0681742
	Ride	-1.63052	2.08611	-0.781609	0.442417	-5.94598	2.68493	0.0258741
	[CW=12]	-266.605	108.95	-2.44703	0.022461	-491.986	-41.2243	0.206568
	[CW=15]	-192.726	93.4255	-2.06288	0.0505915	-385.991	0.539707	0.156133
	[CW=16]	-238.255	103.814	-2.29501	0.0311896	-453.011	-23.4989	0.186333
	[CW=18]	-79.6934	66.7352	-1.19417	0.244581	-217.746	58.3589	0.0583823
	[CW=24]	43.6847	76.35	0.572164	0.572761	-114.257	201.627	0.0140338
	[CW=30]	-103.942	51.1183	-2.03337	0.0537114	-209.688	1.80387	0.152373
	[CW=35]	0a
	[NC=0]	139.415	77.9589	1.78831	0.0869084	-21.8555	300.685	0.122072
	[NC=1]	133.311	72.7146	1.83335	0.0797253	-17.1101	283.733	0.127505
	[NC=2]	119.306	66.972	1.78143	0.088053	-19.236	257.848	0.121249
	[NC=3]	-16.4353	57.5045	-0.285809	0.777582	-135.392	102.522	0.00353904
	[NC=4]	20.0494	42.0961	0.476277	0.63837	-67.033	107.132	0.00976628
	[NC=5]	68.0394	55.2721	1.23099	0.230767	-46.2998	182.378	0.0618116
	[NC=6]	0a
	[Level=2]	73.2777	55.6194	1.31748	0.200651	-41.7799	188.335	0.0701722
	[Level=3]	57.7757	42.2509	1.36744	0.184702	-29.6268	145.178	0.0751875
	[Level=4]	0a
Leucine TP3 [umol/L]	Intercept	98.6243	147.673	0.667857	0.510871	-206.86	404.109	0.0190238
	Ride	-0.806352	2.30899	-0.349222	0.730099	-5.58287	3.97017	0.00527448
	[CW=12]	-121.65	120.591	-1.00878	0.323574	-371.11	127.811	0.0423707
	[CW=15]	-72.862	103.407	-0.704613	0.488125	-286.776	141.052	0.0211299
	[CW=16]	-130.517	114.906	-1.13586	0.267712	-368.218	107.184	0.0531154
	[CW=18]	-48.757	73.8653	-0.660081	0.515759	-201.559	104.045	0.0185916
	[CW=24]	25.9679	84.5073	0.307286	0.761391	-148.849	200.785	0.00408863
	[CW=30]	-31.497	56.5798	-0.556683	0.583121	-148.541	85.5472	0.0132946
	[CW=35]	0a
	[NC=0]	106.502	86.2881	1.23426	0.22957	-71.9988	285.002	0.06212
	[NC=1]	82.4457	80.4834	1.02438	0.316309	-84.0469	248.938	0.0436335
	[NC=2]	70.3338	74.1273	0.948824	0.352574	-83.0103	223.678	0.0376677
	[NC=3]	14.1859	63.6483	0.222879	0.825597	-117.481	145.852	0.00215513
	[NC=4]	60.2971	46.5936	1.29411	0.208473	-36.0892	156.683	0.0678715
	[NC=5]	62.7116	61.1774	1.02508	0.315988	-63.8436	189.267	0.0436902
	[NC=6]	0a
	[Level=2]	22.0057	61.5619	0.357457	0.724009	-105.345	149.356	0.00552475
	[Level=3]	-12.622	46.765	-0.269903	0.789642	-109.363	84.1187	0.00315729
	[Level=4]	0a
Lysine TP0 [umol/L]	Intercept	152.946	117.304	1.30384	0.205188	-89.7164	395.608	0.0688257
	Ride	-0.338547	1.83415	-0.184579	0.855177	-4.13278	3.45569	0.00147909
	[CW=12]	49.8147	95.7913	0.520034	0.60801	-148.345	247.974	0.0116214
	[CW=15]	41.4641	82.1416	0.504788	0.61851	-128.459	211.387	0.0109573
	[CW=16]	23.012	91.2756	0.252115	0.803191	-165.806	211.83	0.00275595
	[CW=18]	11.4078	58.675	0.194424	0.847551	-109.971	132.786	0.00164081
	[CW=24]	31.9604	67.1285	0.476108	0.638489	-106.906	170.826	0.0097594
	[CW=30]	10.8844	44.9442	0.242176	0.81079	-82.0898	103.859	0.00254348
	[CW=35]	0a
	[NC=0]	-95.0062	68.5431	-1.38608	0.179015	-236.798	46.7861	0.0770916
	[NC=1]	-74.6516	63.9321	-1.16767	0.254903	-206.905	57.6021	0.055963
	[NC=2]	-40.5535	58.8832	-0.688711	0.497894	-162.363	81.2557	0.020206
	[NC=3]	-82.6702	50.5591	-1.63512	0.115638	-187.26	21.9193	0.104139
	[NC=4]	-23.3847	37.0117	-0.631819	0.533736	-99.9493	53.1799	0.0170602
	[NC=5]	-37.3217	48.5964	-0.767992	0.450305	-137.851	63.2077	0.0250028
	[NC=6]	0a
	[Level=2]	18.8124	48.9018	0.384698	0.703996	-82.3486	119.973	0.00639331
	[Level=3]	-12.0613	37.1478	-0.324683	0.748356	-88.9074	64.7849	0.00456251
	[Level=4]	0a
Lysine TP1 [umol/L]	Intercept	197.338	114.826	1.71858	0.0991245	-40.1978	434.873	0.1138
	Ride	-0.575205	1.79541	-0.320376	0.751576	-4.28928	3.13887	0.00444282
	[CW=12]	-57.431	93.7676	-0.612483	0.546227	-251.404	136.542	0.0160485
	[CW=15]	-38.2648	80.4063	-0.475894	0.638639	-204.598	128.068	0.00975072
	[CW=16]	-24.9839	89.3473	-0.279626	0.782263	-209.813	159.845	0.00338809
	[CW=18]	-55.4578	57.4354	-0.965567	0.344304	-174.272	63.3565	0.0389565
	[CW=24]	24.2266	65.7104	0.368688	0.715732	-111.706	160.159	0.00587532
	[CW=30]	-41.5327	43.9948	-0.944037	0.354963	-132.543	49.4774	0.0373027
	[CW=35]	0a
	[NC=0]	-8.02186	67.0951	-0.11956	0.90587	-146.819	130.775	0.000621113
	[NC=1]	-3.98032	62.5815	-0.0636021	0.949837	-133.44	125.479	0.000175849
	[NC=2]	26.7931	57.6392	0.464842	0.646416	-92.4427	146.029	0.00930724
	[NC=3]	-63.8127	49.491	-1.28938	0.210083	-166.193	38.5673	0.06741
	[NC=4]	-33.5622	36.2298	-0.926369	0.363873	-108.509	41.3849	0.0359692
	[NC=5]	-4.63962	47.5698	-0.0975329	0.923148	-103.045	93.7659	0.000413423
	[NC=6]	0a
	[Level=2]	-34.0618	47.8687	-0.711567	0.483888	-133.086	64.9621	0.02154
	[Level=3]	-19.6223	36.363	-0.539622	0.594644	-94.845	55.6004	0.0125022
	[Level=4]	0a
Lysine TP2 [umol/L]	Intercept	263.5	102.318	2.5753	0.0169185	51.8385	475.161	0.223816
	Ride	-2.0059	1.59984	-1.25382	0.222503	-5.31542	1.30361	0.0639777
	[CW=12]	-150.993	83.5537	-1.80713	0.0838414	-323.837	21.8513	0.124334
	[CW=15]	-98.0261	71.6478	-1.36817	0.184479	-246.241	50.1887	0.0752608
	[CW=16]	-132.218	79.6149	-1.66072	0.110344	-296.914	32.4783	0.107073
	[CW=18]	-73.1797	51.1791	-1.42988	0.166197	-179.052	32.6923	0.0816363
	[CW=24]	-15.3277	58.5527	-0.261776	0.795824	-136.453	105.798	0.00297058
	[CW=30]	-69.935	39.2025	-1.78394	0.087634	-151.031	11.1616	0.121549
	[CW=35]	0a
	[NC=0]	9.63163	59.7865	0.1611	0.873421	-114.046	133.31	0.00112713
	[NC=1]	18.3153	55.7646	0.328439	0.745551	-97.0426	133.673	0.00466821
	[NC=2]	22.6851	51.3607	0.441682	0.662844	-83.5626	128.933	0.00841054
	[NC=3]	-57.9694	44.1001	-1.3145	0.201637	-149.197	33.2585	0.0698767
	[NC=4]	-24.6002	32.2834	-0.762007	0.4538	-91.3834	42.1831	0.0246242
	[NC=5]	0.963789	42.3881	0.0227373	0.982056	-86.7226	88.6502	2.2477e-05
	[NC=6]	0a
	[Level=2]	12.4979	42.6544	0.293003	0.772147	-75.7395	100.735	0.00371877
	[Level=3]	-11.7069	32.4021	-0.361301	0.721172	-78.7357	55.3219	0.00564354
	[Level=4]	0a
Lysine TP3 [umol/L]	Intercept	104.071	122.25	0.851296	0.403382	-148.822	356.964	0.0305464
	Ride	-0.160968	1.91149	-0.0842111	0.933617	-4.11518	3.79324	0.000308231
	[CW=12]	-7.63047	99.8301	-0.0764345	0.939734	-214.145	198.884	0.000253946
	[CW=15]	-3.75132	85.6049	-0.0438213	0.965425	-180.839	173.336	8.34845e-05
	[CW=16]	-10.3322	95.1241	-0.108619	0.914447	-207.111	186.447	0.000512694
	[CW=18]	-42.6631	61.1489	-0.697693	0.492363	-169.159	83.833	0.0207255
	[CW=24]	-9.92948	69.9588	-0.141933	0.888369	-154.65	134.791	0.000875104
	[CW=30]	-1.96318	46.8392	-0.0419132	0.96693	-98.8575	94.9311	7.63732e-05
	[CW=35]	0a
	[NC=0]	26.5764	71.4331	0.372046	0.713265	-121.194	174.347	0.00598217
	[NC=1]	24.029	66.6277	0.360646	0.721655	-113.801	161.859	0.00562322
	[NC=2]	36.9314	61.3659	0.601824	0.553178	-90.0135	163.876	0.0155033
	[NC=3]	11.3073	52.6908	0.214597	0.831973	-97.692	120.307	0.00199826
	[NC=4]	28.4129	38.5723	0.736615	0.468804	-51.3799	108.206	0.0230476
	[NC=5]	26.046	50.6454	0.514283	0.611961	-78.7219	130.814	0.0113687
	[NC=6]	0a
	[Level=2]	-16.9891	50.9636	-0.333357	0.741885	-122.415	88.4372	0.00480837
	[Level=3]	-45.5667	38.7141	-1.17701	0.251231	-125.653	34.5195	0.0568104
	[Level=4]	0a
Methionine TP0 [umol/L]	Intercept	60.0963	23.7919	2.52592	0.018881	10.8791	109.314	0.217162
	Ride	-0.0726705	0.372007	-0.195347	0.846837	-0.842225	0.696884	0.0016564
	[CW=12]	15.482	19.4286	0.796869	0.433677	-24.7091	55.6731	0.0268669
	[CW=15]	16.1589	16.6601	0.969916	0.342178	-18.3052	50.623	0.0392944
	[CW=16]	6.6267	18.5127	0.357954	0.723642	-31.6698	44.9232	0.00554005
	[CW=18]	-5.96161	11.9006	-0.500951	0.621166	-30.5798	18.6566	0.0107932
	[CW=24]	-7.32153	13.6151	-0.537749	0.595916	-35.4866	20.8435	0.0124167
	[CW=30]	14.1637	9.11569	1.55378	0.133891	-4.6935	33.021	0.0949949
	[CW=35]	0a
	[NC=0]	-29.5154	13.9021	-2.1231	0.0447228	-58.274	-0.756827	0.163866
	[NC=1]	-26.4842	12.9669	-2.04246	0.0527329	-53.3082	0.339735	0.153529
	[NC=2]	-21.9481	11.9428	-1.83777	0.07905	-46.6537	2.7575	0.128041
	[NC=3]	-20.6091	10.2545	-2.00976	0.0563299	-41.8221	0.603996	0.149381
	[NC=4]	-11.4022	7.5068	-1.51892	0.14241	-26.9312	4.12676	0.0911649
	[NC=5]	-27.4046	9.85643	-2.78037	0.0106385	-47.7941	-7.01498	0.251557
	[NC=6]	0a
	[Level=2]	-9.39637	9.91836	-0.947372	0.353298	-29.9141	11.1213	0.0375567
	[Level=3]	-17.6215	7.5344	-2.3388	0.0284005	-33.2075	-2.03536	0.192132
	[Level=4]	0a
Methionine TP1 [umol/L]	Intercept	87.563	44.9975	1.94595	0.0639798	-5.52144	180.647	0.141366
	Ride	0.0177947	0.703576	0.0252918	0.98004	-1.43766	1.47325	2.78112e-05
	[CW=12]	22.8376	36.7452	0.621513	0.540374	-53.1757	98.851	0.0165173
	[CW=15]	23.9283	31.5093	0.759406	0.455323	-41.2536	89.1102	0.0244605
	[CW=16]	0.0419303	35.0131	0.00119756	0.999055	-72.3881	72.4719	6.23545e-08
	[CW=18]	-15.6665	22.5075	-0.696057	0.493368	-62.2269	30.8939	0.0206304
	[CW=24]	-0.158043	25.7503	-0.00613753	0.995156	-53.4266	53.1105	1.63779e-06
	[CW=30]	23.899	17.2405	1.38621	0.178975	-11.7657	59.5636	0.0771054
	[CW=35]	0a
	[NC=0]	-37.9626	26.2929	-1.44383	0.16227	-92.3537	16.4285	0.0831047
	[NC=1]	-40.1379	24.5242	-1.63667	0.115312	-90.8701	10.5942	0.104315
	[NC=2]	-35.3402	22.5874	-1.5646	0.131333	-82.0658	11.3854	0.0961949
	[NC=3]	-37.0686	19.3943	-1.91131	0.0685049	-77.1888	3.05162	0.137061
	[NC=4]	-27.6118	14.1976	-1.94482	0.0641235	-56.9817	1.7582	0.141225
	[NC=5]	-47.0912	18.6414	-2.52616	0.0188711	-85.6539	-8.52843	0.217194
	[NC=6]	0a
	[Level=2]	-16.8563	18.7586	-0.898592	0.378181	-55.6614	21.9488	0.0339165
	[Level=3]	-37.9198	14.2498	-2.66108	0.0139559	-67.3977	-8.44183	0.235406
	[Level=4]	0a
Methionine TP2 [umol/L]	Intercept	113.955	43.4494	2.62271	0.0152152	24.0731	203.837	0.230218
	Ride	-0.623729	0.67937	-0.9181	0.368095	-2.02911	0.781654	0.0353525
	[CW=12]	-10.2297	35.481	-0.288314	0.775689	-83.6278	63.1685	0.0036011
	[CW=15]	7.79956	30.4252	0.256352	0.799958	-55.1398	70.7389	0.00284909
	[CW=16]	-0.248272	33.8085	-0.00734348	0.994204	-70.1864	69.6898	2.34464e-06
	[CW=18]	-14.2383	21.7332	-0.655142	0.518876	-59.1969	30.7202	0.0183195
	[CW=24]	-17.7456	24.8644	-0.713697	0.482595	-69.1815	33.6902	0.0216664
	[CW=30]	17.6885	16.6473	1.06254	0.29902	-16.7492	52.1261	0.0467899
	[CW=35]	0a
	[NC=0]	-36.7086	25.3883	-1.44588	0.1617	-89.2284	15.8112	0.0833212
	[NC=1]	-34.9743	23.6804	-1.47693	0.153257	-83.961	14.0124	0.0866244
	[NC=2]	-34.2783	21.8103	-1.57166	0.129687	-79.3963	10.8398	0.0969804
	[NC=3]	-21.569	18.7271	-1.15175	0.261254	-60.3089	17.1709	0.0545305
	[NC=4]	-21.2011	13.7091	-1.54649	0.135636	-49.5606	7.15845	0.0941899
	[NC=5]	-43.5799	18.0001	-2.4211	0.0237693	-80.816	-6.34393	0.203096
	[NC=6]	0a
	[Level=2]	-27.4884	18.1132	-1.51759	0.142745	-64.9584	9.98165	0.0910194
	[Level=3]	-27.6546	13.7595	-2.00985	0.0563194	-56.1184	0.809173	0.149392
	[Level=4]	0a
Methionine TP3 [umol/L]	Intercept	70.8854	37.0203	1.91477	0.0680409	-5.69696	147.468	0.13749
	Ride	-0.428775	0.578845	-0.740743	0.466345	-1.62621	0.768657	0.0233006
	[CW=12]	-20.586	30.231	-0.680956	0.502698	-83.1236	41.9516	0.0197625
	[CW=15]	-8.82268	25.9233	-0.340338	0.736691	-62.4491	44.8037	0.00501085
	[CW=16]	-9.36945	28.8059	-0.325261	0.747924	-68.959	50.2201	0.00457872
	[CW=18]	-17.1551	18.5174	-0.926429	0.363843	-55.4612	21.1511	0.0359737
	[CW=24]	-17.2748	21.1853	-0.815417	0.423198	-61.0999	26.5502	0.0280966
	[CW=30]	3.16492	14.1841	0.223132	0.825403	-26.1771	32.5069	0.00216001
	[CW=35]	0a
	[NC=0]	-12.7469	21.6317	-0.589269	0.561425	-57.4955	32.0017	0.0148728
	[NC=1]	-14.0371	20.1765	-0.695715	0.493578	-55.7754	27.7012	0.0206106
	[NC=2]	-14.875	18.5831	-0.800457	0.431637	-53.317	23.5671	0.0271029
	[NC=3]	-10.4927	15.9561	-0.657601	0.517323	-43.5004	22.5149	0.0184547
	[NC=4]	-5.3352	11.6806	-0.456756	0.652131	-29.4984	18.828	0.00898915
	[NC=5]	-16.6937	15.3367	-1.08848	0.287656	-48.42	15.0326	0.0489894
	[NC=6]	0a
	[Level=2]	-8.42695	15.433	-0.546033	0.590301	-40.3526	23.4987	0.0127973
	[Level=3]	-12.9276	11.7236	-1.1027	0.281563	-37.1796	11.3245	0.0502125
	[Level=4]	0a
Ornithine TP0 [umol/L]	Intercept	45.1812	49.3167	0.916144	0.369098	-56.8382	147.201	0.0352074
	Ride	0.177324	0.902853	0.196404	0.846019	-1.69037	2.04502	0.00167435
	[CW=12]	60.1049	47.1528	1.27468	0.215149	-37.4381	157.648	0.065983
	[CW=15]	41.0558	40.4338	1.01538	0.320486	-42.5878	124.699	0.0429031
	[CW=16]	-2.19392	44.93	-0.0488298	0.961477	-95.1386	90.7508	0.000103656
	[CW=18]	26.0236	28.8825	0.901016	0.376918	-33.7244	85.7715	0.0340936
	[CW=24]	7.80891	26.6899	0.292579	0.772467	-47.4035	63.0213	0.00370804
	[CW=30]	13.7193	22.1236	0.620121	0.541274	-32.0468	59.4854	0.0164446
	[CW=35]	0a
	[NC=0]	-29.641	22.8325	-1.29819	0.207089	-76.8737	17.5917	0.0682715
	[NC=1]	-25.9356	19.6352	-1.32087	0.199536	-66.5542	14.6829	0.0705082
	[NC=2]	-9.91219	15.8617	-0.624913	0.538179	-42.7246	22.9003	0.0166955
	[NC=3]	4.90322	15.7586	0.311146	0.758492	-27.6959	37.5024	0.00419156
	[NC=4]	-3.24722	15.29	-0.212376	0.833685	-34.8769	28.3825	0.00195719
	[NC=5]	0a
	[Level=2]	34.9556	24.0716	1.45215	0.159966	-14.8404	84.7516	0.0839842
	[Level=3]	-7.95568	18.2858	-0.435074	0.667564	-45.7828	29.8714	0.00816278
	[Level=4]	0a
Ornithine TP1 [umol/L]	Intercept	98.0596	66.1709	1.48192	0.151935	-38.8252	234.944	0.0871594
	Ride	-0.388226	1.2114	-0.320476	0.751501	-2.89421	2.11776	0.00444557
	[CW=12]	-0.00340529	63.2673	-5.38238e-05	0.999958	-130.882	130.875	1.25956e-10
	[CW=15]	8.11017	54.2521	0.14949	0.88247	-104.119	120.339	0.000970682
	[CW=16]	-30.199	60.2849	-0.500938	0.621175	-154.908	94.5098	0.0107927
	[CW=18]	-24.3499	38.7531	-0.628333	0.535976	-104.517	55.817	0.0168757
	[CW=24]	-12.3267	35.8113	-0.344211	0.733815	-86.408	61.7547	0.00512497
	[CW=30]	12.5651	29.6844	0.42329	0.676015	-48.8417	73.9719	0.00772999
	[CW=35]	0a
	[NC=0]	6.09014	30.6356	0.198793	0.844171	-57.2844	69.4647	0.00171526
	[NC=1]	-5.56255	26.3456	-0.211138	0.834639	-60.0626	48.9375	0.00193448
	[NC=2]	15.7129	21.2825	0.738303	0.467797	-28.3132	59.7391	0.023151
	[NC=3]	9.6099	21.1441	0.454495	0.653733	-34.1301	53.3499	0.00890117
	[NC=4]	-14.4647	20.5153	-0.705068	0.487848	-56.9039	27.9745	0.0211566
	[NC=5]	0a
	[Level=2]	-4.97428	32.2982	-0.154011	0.878944	-71.7882	61.8396	0.00103022
	[Level=3]	-22.1023	24.5351	-0.900846	0.377007	-72.8569	28.6523	0.0340811
	[Level=4]	0a
Ornithine TP2 [umol/L]	Intercept	168.986	88.9371	1.90006	0.0700343	-14.9948	352.966	0.13567
	Ride	-1.89975	1.62819	-1.16679	0.255252	-5.26792	1.46842	0.0558831
	[CW=12]	-102.635	85.0346	-1.20698	0.239707	-278.543	73.2723	0.0595664
	[CW=15]	-46.7196	72.9177	-0.640717	0.528039	-197.561	104.122	0.0175357
	[CW=16]	-113.902	81.026	-1.40575	0.173164	-281.517	53.7128	0.0791208
	[CW=18]	-46.5867	52.0862	-0.894415	0.380365	-154.335	61.1619	0.0336126
	[CW=24]	-43.993	48.1323	-0.914002	0.370199	-143.562	55.5762	0.0350487
	[CW=30]	-7.05982	39.8973	-0.17695	0.861097	-89.5937	75.4741	0.0013595
	[CW=35]	0a
	[NC=0]	30.6078	41.1759	0.743342	0.464801	-54.571	115.787	0.0234606
	[NC=1]	-1.03808	35.4099	-0.0293161	0.976865	-74.289	72.2128	3.73652e-05
	[NC=2]	8.96838	28.6048	0.313527	0.756706	-50.2051	68.1419	0.0042557
	[NC=3]	6.98713	28.4188	0.245863	0.807969	-51.8017	65.7759	0.00262131
	[NC=4]	-3.9693	27.5737	-0.143953	0.886792	-61.0098	53.0712	0.00090016
	[NC=5]	0a
	[Level=2]	9.57931	43.4105	0.220668	0.827298	-80.2221	99.3807	0.00211268
	[Level=3]	-15.7194	32.9764	-0.476686	0.638083	-83.9363	52.4975	0.00978291
	[Level=4]	0a
Ornithine TP3 [umol/L]	Intercept	78.6411	60.3604	1.30286	0.205517	-46.224	203.506	0.0687293
	Ride	-0.303686	1.10503	-0.274821	0.785908	-2.58962	1.98225	0.00327301
	[CW=12]	-20.3582	57.7119	-0.352757	0.727483	-139.744	99.0279	0.0053812
	[CW=15]	-6.66682	49.4883	-0.134715	0.894009	-109.041	95.7075	0.000788429
	[CW=16]	-29.783	54.9913	-0.541595	0.593306	-143.541	83.9752	0.0125927
	[CW=18]	-23.5674	35.3502	-0.666684	0.511607	-96.695	49.5601	0.0189583
	[CW=24]	-24.3918	32.6667	-0.746685	0.462819	-91.9681	43.1845	0.0236671
	[CW=30]	3.46247	27.0778	0.127871	0.899362	-52.5522	59.4772	0.000710409
	[CW=35]	0a
	[NC=0]	20.3121	27.9455	0.726847	0.474653	-37.4976	78.1218	0.0224541
	[NC=1]	3.68188	24.0322	0.153206	0.879572	-46.0326	53.3963	0.00101949
	[NC=2]	10.3186	19.4137	0.531512	0.60016	-29.8417	50.4789	0.0121338
	[NC=3]	18.8895	19.2875	0.979365	0.33759	-21.0097	58.7887	0.0400329
	[NC=4]	8.942	18.7139	0.477826	0.637284	-29.7707	47.6547	0.0098293
	[NC=5]	0a
	[Level=2]	-0.723008	29.4621	-0.0245403	0.980633	-61.67	60.224	2.6183e-05
	[Level=3]	-27.4252	22.3807	-1.2254	0.232826	-73.7231	18.8727	0.0612859
	[Level=4]	0a
Phenylalanine TP0 [umol/L]	Intercept	15.4753	47.0568	0.328864	0.745234	-81.8691	112.82	0.00468024
	Ride	0.942571	0.735774	1.28106	0.212939	-0.579494	2.46464	0.0666007
	[CW=12]	56.9013	38.4269	1.48077	0.152238	-22.5907	136.393	0.0870363
	[CW=15]	43.6786	32.9513	1.32555	0.198005	-24.4863	111.844	0.0709731
	[CW=16]	16.7148	36.6154	0.456497	0.652314	-59.0299	92.4596	0.00897907
	[CW=18]	43.5889	23.5376	1.85188	0.0769228	-5.10236	92.2801	0.129759
	[CW=24]	52.0785	26.9287	1.93394	0.0655188	-3.62789	107.785	0.139869
	[CW=30]	12.8584	18.0295	0.713189	0.482903	-24.4384	50.1552	0.0216363
	[CW=35]	0a
	[NC=0]	-23.043	27.4962	-0.838042	0.410632	-79.9233	33.8373	0.0296307
	[NC=1]	-23.5684	25.6465	-0.918972	0.367648	-76.6223	29.4854	0.0354174
	[NC=2]	-19.8292	23.6211	-0.839471	0.409846	-68.6932	29.0348	0.0297288
	[NC=3]	-36.5655	20.2819	-1.80286	0.0845289	-78.5218	5.3908	0.12382
	[NC=4]	-5.39131	14.8473	-0.363117	0.719834	-36.1054	25.3227	0.00570009
	[NC=5]	-10.6492	19.4946	-0.546266	0.590143	-50.9768	29.6783	0.012808
	[NC=6]	0a
	[Level=2]	28.2881	19.6171	1.44202	0.162777	-12.2928	68.8691	0.0829132
	[Level=3]	7.58047	14.9019	0.508691	0.615814	-23.2465	38.4075	0.0111255
	[Level=4]	0a
Phenylalanine TP1 [umol/L]	Intercept	53.5242	44.9768	1.19004	0.24617	-39.5175	146.566	0.0580022
	Ride	0.616935	0.703253	0.877259	0.389418	-0.837854	2.07172	0.0323768
	[CW=12]	-21.6296	36.7284	-0.588907	0.561664	-97.608	54.3488	0.0148548
	[CW=15]	-22.7239	31.4948	-0.721514	0.477865	-87.8759	42.428	0.022133
	[CW=16]	-31.1069	34.997	-0.888846	0.383288	-103.504	41.2899	0.0332091
	[CW=18]	-9.60964	22.4972	-0.427148	0.673244	-56.1487	36.9294	0.00787041
	[CW=24]	31.3902	25.7385	1.21958	0.234982	-21.8539	84.6343	0.0607409
	[CW=30]	-11.3359	17.2326	-0.657818	0.517186	-46.9842	24.3124	0.0184667
	[CW=35]	0a
	[NC=0]	30.1351	26.2809	1.14665	0.263314	-24.2311	84.5012	0.0540746
	[NC=1]	22.662	24.5129	0.924494	0.364828	-28.0468	73.3709	0.035829
	[NC=2]	24.3762	22.577	1.07969	0.291473	-22.3279	71.0804	0.0482391
	[NC=3]	-14.6269	19.3854	-0.754528	0.458189	-54.7287	25.475	0.0241548
	[NC=4]	-10.2415	14.1911	-0.721685	0.477762	-39.598	19.115	0.0221433
	[NC=5]	-1.33425	18.6329	-0.0716071	0.943534	-39.8793	37.2108	0.000222889
	[NC=6]	0a
	[Level=2]	9.03429	18.75	0.48183	0.63448	-29.753	47.8215	0.00999304
	[Level=3]	11.0206	14.2433	0.773739	0.446966	-18.4439	40.485	0.0253689
	[Level=4]	0a
Phenylalanine TP2 [umol/L]	Intercept	98.1735	66.3297	1.48008	0.152419	-39.0399	235.387	0.0869628
	Ride	-0.482412	1.03712	-0.465144	0.646202	-2.62786	1.66304	0.00931926
	[CW=12]	-94.6555	54.1652	-1.74753	0.0938854	-206.705	17.3938	0.117214
	[CW=15]	-68.823	46.447	-1.48175	0.151978	-164.906	27.26	0.0871419
	[CW=16]	-82.4125	51.6119	-1.59677	0.123966	-189.18	24.3548	0.0997933
	[CW=18]	-14.2224	33.1778	-0.428672	0.67215	-82.8559	54.4111	0.00792621
	[CW=24]	19.0766	37.9579	0.502573	0.620043	-59.4452	97.5984	0.0108624
	[CW=30]	-37.1775	25.4138	-1.46289	0.15703	-89.7498	15.3949	0.0851249
	[CW=35]	0a
	[NC=0]	46.6891	38.7578	1.20464	0.240593	-33.4875	126.866	0.059349
	[NC=1]	42.8256	36.1505	1.18465	0.248254	-31.9574	117.609	0.057508
	[NC=2]	31.8504	33.2955	0.956597	0.348718	-37.0267	100.727	0.0382636
	[NC=3]	-18.5122	28.5887	-0.647536	0.523696	-77.6524	40.628	0.0179042
	[NC=4]	4.19373	20.9283	0.200386	0.84294	-39.0998	47.4872	0.0017428
	[NC=5]	13.788	27.4789	0.501769	0.6206	-43.0563	70.6324	0.0108281
	[NC=6]	0a
	[Level=2]	21.9878	27.6515	0.795173	0.434642	-35.2138	79.1893	0.0267558
	[Level=3]	24.3787	21.0053	1.1606	0.257711	-19.074	67.8314	0.0553246
	[Level=4]	0a
Phenylalanine TP3 [umol/L]	Intercept	99.6769	73.3079	1.3597	0.187106	-51.9721	251.326	0.0744016
	Ride	-0.449547	1.14623	-0.392195	0.698525	-2.82071	1.92162	0.00664325
	[CW=12]	-68.7305	59.8637	-1.14812	0.262723	-192.568	55.1071	0.0542051
	[CW=15]	-50.3981	51.3335	-0.981778	0.336425	-156.59	55.7934	0.0402225
	[CW=16]	-73.4445	57.0417	-1.28756	0.210706	-191.444	44.5553	0.0672325
	[CW=18]	-27.0134	36.6683	-0.736696	0.468755	-102.868	48.8408	0.0230526
	[CW=24]	5.53293	41.9512	0.13189	0.896219	-81.2498	92.3157	0.000755726
	[CW=30]	-17.0056	28.0874	-0.605451	0.550808	-75.1088	41.0977	0.0156878
	[CW=35]	0a
	[NC=0]	17.4377	42.8353	0.407087	0.687708	-71.1739	106.049	0.00715366
	[NC=1]	8.23492	39.9537	0.206112	0.838517	-74.4156	90.8855	0.00184364
	[NC=2]	-4.79447	36.7984	-0.13029	0.89747	-80.9178	71.3288	0.000737522
	[NC=3]	-31.4792	31.5964	-0.996292	0.329475	-96.8413	33.8829	0.041371
	[NC=4]	-2.9579	23.1301	-0.127881	0.899355	-50.8061	44.8903	0.000710521
	[NC=5]	-9.21507	30.3698	-0.303429	0.764291	-72.0398	53.6097	0.00398704
	[NC=6]	0a
	[Level=2]	18.6413	30.5606	0.609977	0.547857	-44.5782	81.8608	0.0159195
	[Level=3]	1.66978	23.2151	0.0719263	0.943282	-46.3544	49.6939	0.000224879
	[Level=4]	0a
Proline TP0 [umol/L]	Intercept	191.625	112.086	1.70962	0.100797	-40.2436	423.493	0.11275
	Ride	-1.27884	1.75257	-0.729693	0.472945	-4.9043	2.34663	0.0226263
	[CW=12]	-69.5968	91.5305	-0.760367	0.45476	-258.942	119.748	0.0245209
	[CW=15]	-75.9143	78.4879	-0.96721	0.3435	-238.279	86.4504	0.039084
	[CW=16]	-115.205	87.2157	-1.32092	0.199521	-295.624	65.2145	0.0705128
	[CW=18]	-78.7471	56.0651	-1.40456	0.173512	-194.727	37.2324	0.078998
	[CW=24]	-14.7201	64.1426	-0.22949	0.820517	-147.409	117.969	0.00228457
	[CW=30]	-7.04931	42.9451	-0.164147	0.871049	-95.888	81.7894	0.00117012
	[CW=35]	0a
	[NC=0]	20.5593	65.4943	0.31391	0.756419	-114.926	156.045	0.00426606
	[NC=1]	26.634	61.0884	0.43599	0.666909	-99.7371	153.005	0.00819693
	[NC=2]	26.062	56.264	0.463209	0.647568	-90.329	142.453	0.0092426
	[NC=3]	-20.9448	48.3102	-0.433547	0.668657	-120.882	78.9926	0.00810606
	[NC=4]	-7.06028	35.3654	-0.199638	0.843518	-80.2193	66.0987	0.00172984
	[NC=5]	-13.9409	46.4348	-0.300226	0.766701	-109.999	82.1168	0.00390365
	[NC=6]	0a
	[Level=2]	28.2682	46.7266	0.60497	0.551122	-68.3932	124.93	0.0156633
	[Level=3]	-20.6595	35.4955	-0.582031	0.566208	-94.0875	52.7685	0.0145149
	[Level=4]	0a
Proline TP1 [umol/L]	Intercept	181.04	133.26	1.35855	0.187464	-94.6281	456.709	0.0742854
	Ride	-0.70965	2.08363	-0.340583	0.736509	-5.01997	3.60067	0.00501803
	[CW=12]	-247.641	108.821	-2.27568	0.0324991	-472.753	-22.528	0.183781
	[CW=15]	-222.738	93.3144	-2.38697	0.0255983	-415.774	-29.7027	0.198539
	[CW=16]	-158.487	103.691	-1.52846	0.140037	-372.987	56.014	0.0922071
	[CW=18]	-239.848	66.6559	-3.5983	0.00151636	-377.736	-101.959	0.360182
	[CW=24]	-234.384	76.2592	-3.07352	0.00537407	-392.138	-76.6299	0.291141
	[CW=30]	72.4113	51.0575	1.41823	0.169531	-33.2092	178.032	0.0804185
	[CW=35]	0a
	[NC=0]	206.42	77.8662	2.65096	0.0142779	45.3419	367.499	0.234038
	[NC=1]	189.402	72.6281	2.60784	0.0157314	39.1594	339.645	0.228209
	[NC=2]	214.029	66.8924	3.19961	0.00398242	75.6518	352.407	0.30801
	[NC=3]	227.345	57.4361	3.95822	0.000624005	108.529	346.161	0.405186
	[NC=4]	-27.9321	42.046	-0.664321	0.51309	-114.911	59.0468	0.0188267
	[NC=5]	-6.151	55.2064	-0.111418	0.912251	-120.354	108.052	0.000539449
	[NC=6]	0a
	[Level=2]	-119.847	55.5533	-2.15733	0.0416665	-234.767	-4.92589	0.168296
	[Level=3]	-20.4782	42.2006	-0.485258	0.632083	-107.777	66.8204	0.0101343
	[Level=4]	0a
Proline TP2 [umol/L]	Intercept	227.288	169.014	1.34479	0.191805	-122.344	576.921	0.0728969
	Ride	-1.56445	2.64268	-0.591993	0.55963	-7.03126	3.90236	0.0150085
	[CW=12]	-320.157	138.018	-2.31967	0.0295894	-605.669	-34.6447	0.189595
	[CW=15]	-235.336	118.351	-1.98845	0.0587887	-480.164	9.49214	0.146693
	[CW=16]	-244.56	131.512	-1.85961	0.0757799	-516.613	27.4924	0.130702
	[CW=18]	-223.336	84.5401	-2.64178	0.0145765	-398.221	-48.4515	0.232796
	[CW=24]	-257.787	96.7201	-2.66529	0.0138238	-457.867	-57.7059	0.235975
	[CW=30]	34.4347	64.7566	0.531756	0.599994	-99.5245	168.394	0.0121448
	[CW=35]	0a
	[NC=0]	247.611	98.7583	2.50724	0.0196773	43.3134	451.908	0.214648
	[NC=1]	217.878	92.1147	2.36529	0.0268261	27.3244	408.432	0.195652
	[NC=2]	214.912	84.8401	2.53315	0.018581	39.4073	390.417	0.218135
	[NC=3]	239.531	72.8466	3.28816	0.00322066	88.8367	390.226	0.319768
	[NC=4]	-9.12734	53.3273	-0.171157	0.865597	-119.443	101.188	0.00127207
	[NC=5]	22.3881	70.0187	0.319745	0.752048	-122.457	167.233	0.00442541
	[NC=6]	0a
	[Level=2]	-78.1391	70.4586	-1.10901	0.278889	-223.894	67.6157	0.0507595
	[Level=3]	-14.4379	53.5233	-0.26975	0.789758	-125.159	96.2835	0.00315373
	[Level=4]	0a
Proline TP3 [umol/L]	Intercept	147.41	125.83	1.1715	0.25339	-112.889	407.709	0.0563104
	Ride	0.402121	1.96746	0.204386	0.83985	-3.66788	4.47213	0.00181295
	[CW=12]	-35.3375	102.754	-0.343906	0.734042	-247.899	177.224	0.00511591
	[CW=15]	-17.0871	88.1118	-0.193926	0.847937	-199.36	165.186	0.00163242
	[CW=16]	47.7863	97.9096	0.488065	0.630124	-154.755	250.328	0.0102507
	[CW=18]	-80.4059	62.9396	-1.27751	0.214168	-210.606	49.7945	0.0662564
	[CW=24]	-188.692	72.0075	-2.62044	0.0152927	-337.65	-39.7328	0.229912
	[CW=30]	67.3397	48.2108	1.39677	0.175815	-32.392	167.071	0.0781925
	[CW=35]	0a
	[NC=0]	58.8397	73.5249	0.800269	0.431744	-93.2582	210.938	0.0270905
	[NC=1]	26.014	68.5788	0.379329	0.707923	-115.852	167.88	0.00621723
	[NC=2]	15.5255	63.1629	0.245801	0.808016	-115.137	146.188	0.00262
	[NC=3]	130.174	54.2338	2.40024	0.0248721	17.9829	242.365	0.20031
	[NC=4]	20.2338	39.7018	0.509644	0.615156	-61.8956	102.363	0.0111668
	[NC=5]	-57.8625	52.1285	-1.11	0.278471	-165.698	49.9734	0.0508456
	[NC=6]	0a
	[Level=2]	-95.4876	52.456	-1.82034	0.0817464	-204.001	13.026	0.125928
	[Level=3]	-74.3805	39.8478	-1.86662	0.0747559	-156.812	8.05088	0.13156
	[Level=4]	0a
Serine TP0 [umol/L]	Intercept	172.219	242.524	0.710113	0.484773	-329.479	673.917	0.021454
	Ride	3.97225	3.79207	1.04752	0.305746	-3.87224	11.8167	0.0455357
	[CW=12]	356.144	198.046	1.79829	0.0852711	-53.5458	765.834	0.12327
	[CW=15]	299.92	169.826	1.76604	0.0906608	-51.3916	651.232	0.119412
	[CW=16]	118.54	188.71	0.628157	0.536089	-271.837	508.917	0.0168664
	[CW=18]	49.1687	121.309	0.405317	0.68899	-201.779	300.116	0.00709205
	[CW=24]	128.859	138.787	0.928467	0.362808	-158.243	415.961	0.0361264
	[CW=30]	165.071	92.9212	1.77646	0.0888881	-27.1511	357.293	0.120655
	[CW=35]	0a
	[NC=0]	-152.979	141.711	-1.07951	0.291552	-446.131	140.174	0.0482235
	[NC=1]	-122.476	132.178	-0.926598	0.363757	-395.908	150.955	0.0359864
	[NC=2]	-99.7972	121.74	-0.819759	0.420768	-351.635	152.04	0.0283882
	[NC=3]	-167.564	104.53	-1.60303	0.122574	-383.801	48.6723	0.100498
	[NC=4]	-113.536	76.5209	-1.48373	0.151457	-271.832	44.7594	0.087354
	[NC=5]	-136.811	100.472	-1.36169	0.186487	-344.654	71.0307	0.0746028
	[NC=6]	0a
	[Level=2]	-19.9118	101.103	-0.196945	0.8456	-229.06	189.236	0.00168357
	[Level=3]	-140.808	76.8023	-1.83339	0.0797198	-299.686	18.0693	0.127509
	[Level=4]	0a
Serine TP1 [umol/L]	Intercept	309.393	216.816	1.42698	0.16702	-139.126	757.913	0.0813332
	Ride	1.9666	3.39012	0.580098	0.567489	-5.04639	8.97959	0.01442
	[CW=12]	169.328	177.054	0.956367	0.348832	-196.935	535.592	0.038246
	[CW=15]	181.33	151.825	1.19434	0.244517	-132.743	495.403	0.0583976
	[CW=16]	40.6428	168.707	0.240907	0.811762	-308.355	389.64	0.00251697
	[CW=18]	-58.0342	108.451	-0.535121	0.597702	-282.381	166.313	0.0122971
	[CW=24]	-71.6253	124.076	-0.577272	0.569364	-328.295	185.044	0.0142819
	[CW=30]	111.923	83.0717	1.34731	0.191005	-59.9236	283.77	0.0731504
	[CW=35]	0a
	[NC=0]	-68.7299	126.69	-0.542504	0.59269	-330.809	193.349	0.0126344
	[NC=1]	-80.3681	118.168	-0.680119	0.503218	-324.816	164.08	0.0197149
	[NC=2]	-55.7564	108.835	-0.5123	0.613326	-280.9	169.387	0.0112822
	[NC=3]	-18.1507	93.4499	-0.194229	0.847702	-211.466	175.165	0.00163752
	[NC=4]	-110.238	68.4098	-1.61143	0.120726	-251.754	31.279	0.101447
	[NC=5]	-141.227	89.8221	-1.5723	0.129538	-327.038	44.584	0.0970521
	[NC=6]	0a
	[Level=2]	-117.449	90.3865	-1.29941	0.206677	-304.428	69.5293	0.0683912
	[Level=3]	-171.79	68.6614	-2.50199	0.0199065	-313.827	-29.7533	0.213943
	[Level=4]	0a
Serine TP2 [umol/L]	Intercept	538.46	269.726	1.99632	0.0578696	-19.5103	1096.43	0.147684
	Ride	-1.93606	4.2174	-0.459065	0.650496	-10.6604	6.78829	0.00907946
	[CW=12]	-41.4344	220.26	-0.188116	0.852436	-497.076	414.207	0.00153623
	[CW=15]	72.6367	188.874	0.384578	0.704083	-318.079	463.352	0.00638935
	[CW=16]	-164.013	209.876	-0.781472	0.442496	-598.175	270.15	0.0258653
	[CW=18]	-102.315	134.916	-0.758365	0.455934	-381.409	176.779	0.0243951
	[CW=24]	-62.4908	154.353	-0.404856	0.689324	-381.795	256.813	0.00707601
	[CW=30]	82.7898	103.343	0.801113	0.431265	-130.992	296.572	0.0271461
	[CW=35]	0a
	[NC=0]	-73.2962	157.606	-0.465059	0.646262	-399.329	252.737	0.00931589
	[NC=1]	-108.822	147.004	-0.740264	0.46663	-412.922	195.279	0.0232713
	[NC=2]	-113.647	135.394	-0.839381	0.409896	-393.732	166.437	0.0297226
	[NC=3]	-133.299	116.254	-1.14662	0.263328	-373.789	107.191	0.0540715
	[NC=4]	-122.301	85.1037	-1.43708	0.16416	-298.352	53.7492	0.0823935
	[NC=5]	-168.638	111.741	-1.50919	0.144867	-399.793	62.5158	0.0901052
	[NC=6]	0a
	[Level=2]	-53.6765	112.443	-0.477365	0.637607	-286.283	178.93	0.0098105
	[Level=3]	-165.815	85.4166	-1.94125	0.0645783	-342.513	10.8828	0.14078
	[Level=4]	0a
Serine TP3 [umol/L]	Intercept	323.411	273	1.18466	0.248251	-241.332	888.154	0.0575087
	Ride	0.409171	4.26859	0.0958562	0.924465	-8.42109	9.23943	0.000399336
	[CW=12]	-48.2151	222.933	-0.216276	0.83068	-509.388	412.958	0.00202957
	[CW=15]	19.2725	191.167	0.100815	0.920571	-376.186	414.731	0.000441704
	[CW=16]	-118.037	212.424	-0.555667	0.583804	-557.47	321.396	0.0132468
	[CW=18]	-113.991	136.553	-0.834771	0.412434	-396.473	168.491	0.0294066
	[CW=24]	-39.2328	156.227	-0.251127	0.803946	-362.413	283.947	0.00273445
	[CW=30]	41.6517	104.598	0.398208	0.69415	-174.726	258.029	0.00684711
	[CW=35]	0a
	[NC=0]	45.6279	159.519	0.286034	0.777413	-284.363	375.619	0.00354459
	[NC=1]	21.9405	148.788	0.147461	0.884053	-285.851	329.732	0.000944534
	[NC=2]	4.23749	137.038	0.030922	0.975598	-279.247	287.722	4.15709e-05
	[NC=3]	-64.0143	117.665	-0.544037	0.591652	-307.424	179.395	0.012705
	[NC=4]	-46.881	86.1368	-0.544263	0.591499	-225.069	131.307	0.0127154
	[NC=5]	-75.8505	113.098	-0.670664	0.509114	-309.811	158.11	0.019181
	[NC=6]	0a
	[Level=2]	-43.4621	113.808	-0.381889	0.706049	-278.893	191.968	0.00630088
	[Level=3]	-133.239	86.4535	-1.54116	0.136924	-312.082	45.6037	0.0936027
	[Level=4]	0a
Taurine TP0 [umol/L]	Intercept	9.37602	34.403	0.272535	0.787643	-61.792	80.5441	0.00321896
	Ride	0.465728	0.537921	0.865792	0.395546	-0.647047	1.5785	0.0315625
	[CW=12]	54.2067	28.0937	1.9295	0.0660955	-3.90954	112.323	0.139317
	[CW=15]	41.57	24.0905	1.72557	0.0978367	-8.26505	91.4051	0.114622
	[CW=16]	31.8799	26.7694	1.19091	0.245835	-23.4968	87.2565	0.0580821
	[CW=18]	35.8283	17.2082	2.08205	0.0486529	0.230389	71.4263	0.158585
	[CW=24]	5.04307	19.6875	0.256156	0.800108	-35.6836	45.7697	0.00284475
	[CW=30]	8.15972	13.1813	0.619039	0.541974	-19.1078	35.4273	0.0163882
	[CW=35]	0a
	[NC=0]	-26.5996	20.1024	-1.32321	0.198771	-68.1845	14.9853	0.0707401
	[NC=1]	-30.1194	18.7501	-1.60637	0.121837	-68.9069	8.66801	0.100874
	[NC=2]	-25.2225	17.2693	-1.46054	0.157668	-60.9468	10.5017	0.0848751
	[NC=3]	-3.3119	14.828	-0.223355	0.825231	-33.986	27.3622	0.00216432
	[NC=4]	4.08668	10.8548	0.376485	0.710007	-18.3682	26.5416	0.0061249
	[NC=5]	-0.691308	14.2524	-0.0485047	0.961733	-30.1746	28.792	0.000102281
	[NC=6]	0a
	[Level=2]	-4.35683	14.3419	-0.303783	0.764025	-34.0254	25.3117	0.00399631
	[Level=3]	-1.26489	10.8947	-0.116101	0.90858	-23.8024	21.2726	0.000585718
	[Level=4]	0a
Taurine TP1 [umol/L]	Intercept	103.914	138.562	0.749946	0.460891	-182.723	390.55	0.0238693
	Ride	-0.714416	2.16653	-0.329751	0.744573	-5.19623	3.7674	0.00470539
	[CW=12]	-110.311	113.15	-0.974904	0.339751	-344.38	123.759	0.0396835
	[CW=15]	-107.035	97.0271	-1.10315	0.281372	-307.751	93.6806	0.0502514
	[CW=16]	-137.722	107.816	-1.27738	0.214214	-360.757	85.3132	0.0662434
	[CW=18]	-4.49745	69.3079	-0.0648909	0.948822	-147.872	138.877	0.000183046
	[CW=24]	4.87121	79.2933	0.0614327	0.951545	-159.16	168.902	0.000164059
	[CW=30]	-30.685	53.0889	-0.577993	0.568885	-140.508	79.1377	0.0143171
	[CW=35]	0a
	[NC=0]	69.5263	80.9643	0.858728	0.399352	-97.9611	237.014	0.0310655
	[NC=1]	64.9315	75.5177	0.859818	0.398763	-91.2889	221.152	0.0311419
	[NC=2]	-15.4894	69.5538	-0.222697	0.825737	-159.372	128.394	0.00215162
	[NC=3]	-28.7339	59.7213	-0.481133	0.634968	-152.277	94.8091	0.00996444
	[NC=4]	-7.69923	43.7189	-0.176108	0.861751	-98.1387	82.7402	0.00134661
	[NC=5]	5.82895	57.4029	0.101545	0.919998	-112.918	124.576	0.000448116
	[NC=6]	0a
	[Level=2]	9.28755	57.7636	0.160785	0.873666	-110.206	128.781	0.00112274
	[Level=3]	2.49287	43.8797	0.0568116	0.955186	-88.2791	93.2649	0.000140309
	[Level=4]	0a
Taurine TP2 [umol/L]	Intercept	149.658	121.417	1.2326	0.230177	-101.512	400.829	0.0619633
	Ride	-1.46771	1.89846	-0.773106	0.447333	-5.39498	2.45956	0.0253285
	[CW=12]	-164.522	99.15	-1.65933	0.110625	-369.63	40.5849	0.106913
	[CW=15]	-150.018	85.0217	-1.76447	0.0909316	-325.899	25.8627	0.119224
	[CW=16]	-175.229	94.476	-1.85475	0.0764976	-370.667	20.2096	0.130109
	[CW=18]	-31.5222	60.7323	-0.519035	0.608695	-157.156	94.1121	0.0115773
	[CW=24]	-17.1447	69.4822	-0.246749	0.807291	-160.88	126.59	0.0026402
	[CW=30]	-55.7765	46.5201	-1.19898	0.242745	-152.011	40.4577	0.0588252
	[CW=35]	0a
	[NC=0]	80.4499	70.9464	1.13395	0.268496	-66.314	227.214	0.0529464
	[NC=1]	75.5861	66.1738	1.14224	0.265108	-61.3048	212.477	0.0536811
	[NC=2]	-3.03056	60.9478	-0.0497239	0.960772	-129.111	123.049	0.000107487
	[NC=3]	-37.5311	52.3319	-0.717175	0.480487	-145.788	70.7256	0.0218735
	[NC=4]	-10.7248	38.3095	-0.279953	0.782016	-89.974	68.5243	0.00339597
	[NC=5]	21.6534	50.3003	0.430483	0.670852	-82.4007	125.708	0.00799279
	[NC=6]	0a
	[Level=2]	3.29993	50.6164	0.0651948	0.948582	-101.408	108.008	0.000184764
	[Level=3]	-3.00876	38.4503	-0.0782505	0.938306	-82.5493	76.5318	0.000266153
	[Level=4]	0a
Taurine TP3 [umol/L]	Intercept	43.3897	32.5914	1.33132	0.196129	-24.0308	110.81	0.0715481
	Ride	-0.0986822	0.509596	-0.193648	0.848152	-1.15286	0.955497	0.00162776
	[CW=12]	5.49946	26.6144	0.206635	0.838113	-49.5566	60.5555	0.001853
	[CW=15]	6.66593	22.822	0.292083	0.772841	-40.545	53.8768	0.00369554
	[CW=16]	-6.36943	25.3598	-0.251163	0.803918	-58.8301	46.0912	0.00273523
	[CW=18]	5.48968	16.3021	0.336747	0.739361	-28.2338	39.2131	0.00490619
	[CW=24]	-6.569	18.6508	-0.35221	0.727888	-45.1511	32.0131	0.00536462
	[CW=30]	-1.94254	12.4872	-0.155563	0.877735	-27.7742	23.8892	0.00105106
	[CW=35]	0a
	[NC=0]	-16.3449	19.0438	-0.858279	0.399595	-55.7401	23.0503	0.031034
	[NC=1]	-17.1658	17.7627	-0.966394	0.3439	-53.9108	19.5792	0.0390206
	[NC=2]	-20.51	16.3599	-1.25367	0.222556	-54.3531	13.3331	0.0639634
	[NC=3]	-10.1489	14.0472	-0.722485	0.477279	-39.2078	18.91	0.0221913
	[NC=4]	0.0871722	10.2832	0.00847711	0.993309	-21.1853	21.3597	3.1244e-06
	[NC=5]	-3.86041	13.5019	-0.285917	0.777501	-31.7912	24.0704	0.00354168
	[NC=6]	0a
	[Level=2]	2.21252	13.5867	0.162844	0.872064	-25.8938	30.3188	0.00115163
	[Level=3]	-3.97329	10.321	-0.384969	0.703797	-25.324	17.3774	0.00640229
	[Level=4]	0a
Threonine TP0 [umol/L]	Intercept	156.956	152.701	1.02786	0.314703	-158.931	472.842	0.0439175
	Ride	0.168186	2.38762	0.070441	0.944452	-4.77098	5.10735	0.00021569
	[CW=12]	51.7008	124.697	0.414612	0.682268	-206.254	309.656	0.0074186
	[CW=15]	47.3985	106.928	0.443274	0.661709	-173.799	268.596	0.00847074
	[CW=16]	16.2406	118.818	0.136684	0.89247	-229.554	262.035	0.000811623
	[CW=18]	9.79188	76.3805	0.128199	0.899106	-148.213	167.797	0.000714052
	[CW=24]	77.1522	87.3849	0.882901	0.386425	-103.617	257.922	0.0327809
	[CW=30]	-12.1059	58.5064	-0.206915	0.837897	-133.136	108.924	0.00185802
	[CW=35]	0a
	[NC=0]	-79.8008	89.2264	-0.894363	0.380392	-264.38	104.778	0.0336088
	[NC=1]	-40.0651	83.224	-0.481413	0.634771	-212.227	132.097	0.00997595
	[NC=2]	-29.6636	76.6515	-0.386993	0.702319	-188.229	128.902	0.00646934
	[NC=3]	-76.3686	65.8156	-1.16034	0.257813	-212.519	59.7813	0.0553015
	[NC=4]	-52.1472	48.1802	-1.08234	0.290321	-151.816	47.5212	0.0484643
	[NC=5]	-29.8654	63.2606	-0.472102	0.641303	-160.73	100.999	0.00959743
	[NC=6]	0a
	[Level=2]	25.4221	63.6581	0.399354	0.693316	-106.265	157.109	0.00688633
	[Level=3]	-2.56077	48.3574	-0.0529552	0.958225	-102.596	97.4741	0.000121909
	[Level=4]	0a
Threonine TP1 [umol/L]	Intercept	248.199	127.004	1.95426	0.062934	-14.5285	510.927	0.142404
	Ride	-1.03198	1.98582	-0.519677	0.608255	-5.13996	3.076	0.0116056
	[CW=12]	-64.0331	103.712	-0.617411	0.543028	-278.578	150.512	0.0163036
	[CW=15]	-45.5785	88.9339	-0.512499	0.613189	-229.552	138.395	0.0112908
	[CW=16]	11.781	98.8232	0.119213	0.906142	-192.65	216.212	0.000617518
	[CW=18]	-87.4783	63.5268	-1.37703	0.181759	-218.894	43.937	0.0761646
	[CW=24]	-94.441	72.6794	-1.29942	0.206675	-244.79	55.9077	0.0683918
	[CW=30]	9.96218	48.6607	0.204727	0.839586	-90.7001	110.624	0.001819
	[CW=35]	0a
	[NC=0]	-15.9913	74.211	-0.215485	0.831289	-169.508	137.526	0.00201479
	[NC=1]	5.41924	69.2187	0.0782915	0.938273	-137.771	148.609	0.000266432
	[NC=2]	33.4421	63.7522	0.524563	0.604906	-98.4395	165.324	0.0118223
	[NC=3]	80.7162	54.7399	1.47454	0.153894	-32.5219	193.954	0.0863688
	[NC=4]	-56.7051	40.0722	-1.41507	0.170445	-139.601	26.1907	0.0800893
	[NC=5]	-19.0912	52.6148	-0.362848	0.720032	-127.933	89.7509	0.00569169
	[NC=6]	0a
	[Level=2]	-89.701	52.9455	-1.69421	0.103725	-199.227	19.8251	0.110952
	[Level=3]	-18.9279	40.2196	-0.470613	0.642349	-102.128	64.2727	0.00953759
	[Level=4]	0a
Threonine TP2 [umol/L]	Intercept	360.192	165.602	2.17504	0.0401603	17.6169	702.766	0.170597
	Ride	-2.92132	2.58934	-1.12821	0.270863	-8.27778	2.43514	0.0524396
	[CW=12]	-169.755	135.232	-1.25529	0.22198	-449.503	109.994	0.0641178
	[CW=15]	-98.5931	115.962	-0.850217	0.403969	-338.479	141.293	0.0304714
	[CW=16]	-91.3489	128.857	-0.708916	0.485501	-357.91	175.212	0.0213833
	[CW=18]	-101.229	82.8336	-1.22208	0.234056	-272.583	70.1253	0.0609743
	[CW=24]	-95.5512	94.7677	-1.00827	0.323816	-291.593	100.491	0.0423292
	[CW=30]	-17.1735	63.4494	-0.270664	0.789064	-148.429	114.082	0.00317506
	[CW=35]	0a
	[NC=0]	-13.4831	96.7648	-0.139339	0.890395	-213.656	186.69	0.000843435
	[NC=1]	18.6641	90.2553	0.206793	0.837992	-168.043	205.371	0.00185582
	[NC=2]	9.32378	83.1275	0.112162	0.911668	-162.639	181.286	0.000546675
	[NC=3]	30.573	71.3761	0.428336	0.672391	-117.08	178.226	0.00791391
	[NC=4]	-58.7007	52.2508	-1.12344	0.27284	-166.79	49.3883	0.0520202
	[NC=5]	-18.6933	68.6053	-0.272475	0.787688	-160.614	123.228	0.00321756
	[NC=6]	0a
	[Level=2]	-53.3889	69.0364	-0.773344	0.447195	-196.202	89.4238	0.0253437
	[Level=3]	-13.5083	52.4429	-0.257581	0.799021	-121.995	94.9782	0.00287639
	[Level=4]	0a
Threonine TP3 [umol/L]	Intercept	304.343	120.293	2.53002	0.0187104	55.4982	553.188	0.217713
	Ride	-2.60532	1.88089	-1.38515	0.179294	-6.49623	1.28559	0.0769965
	[CW=12]	-120.056	98.232	-1.22217	0.234023	-323.264	83.1526	0.0609826
	[CW=15]	-72.1118	84.2345	-0.856083	0.400783	-246.364	102.141	0.0308803
	[CW=16]	-38.1017	93.6013	-0.407063	0.687725	-231.731	155.527	0.00715284
	[CW=18]	-87.0957	60.17	-1.44749	0.161253	-211.567	37.3755	0.0834914
	[CW=24]	-91.1936	68.8389	-1.32474	0.19827	-233.598	51.2106	0.0708922
	[CW=30]	-2.14139	46.0894	-0.0464616	0.963343	-97.4846	93.2018	9.3847e-05
	[CW=35]	0a
	[NC=0]	-26.9869	70.2896	-0.383939	0.70455	-172.392	118.418	0.00636829
	[NC=1]	-14.8274	65.5611	-0.226161	0.823074	-150.451	120.796	0.00221892
	[NC=2]	-28.9318	60.3835	-0.479134	0.636368	-153.845	95.981	0.00988263
	[NC=3]	22.1963	51.8474	0.428109	0.672554	-85.0581	129.451	0.00790558
	[NC=4]	-17.6291	37.9548	-0.464477	0.646673	-96.1446	60.8863	0.00929279
	[NC=5]	-26.292	49.8346	-0.527584	0.602841	-129.383	76.7988	0.0119573
	[NC=6]	0a
	[Level=2]	-51.0143	50.1478	-1.01728	0.319603	-154.753	52.7243	0.0430565
	[Level=3]	-38.6446	38.0943	-1.01444	0.320925	-117.449	40.1596	0.0428271
	[Level=4]	0a
Tryptophan TP0 [umol/L]	Intercept	93.1208	66.729	1.39551	0.176191	-44.9186	231.16	0.0780618
	Ride	0.085664	1.04337	0.0821035	0.935275	-2.0727	2.24403	0.000293
	[CW=12]	38.526	54.4913	0.707012	0.486661	-74.1978	151.25	0.021271
	[CW=15]	28.6318	46.7266	0.612752	0.546052	-68.0295	125.293	0.0160624
	[CW=16]	-6.97412	51.9225	-0.134318	0.89432	-114.384	100.436	0.000783787
	[CW=18]	22.8514	33.3775	0.684634	0.500416	-46.1953	91.8981	0.0199723
	[CW=24]	31.4621	38.1864	0.823911	0.418453	-47.5323	110.457	0.0286682
	[CW=30]	18.2003	25.5667	0.711873	0.483702	-34.6885	71.0891	0.0215582
	[CW=35]	0a
	[NC=0]	-43.3704	38.9911	-1.11232	0.277493	-124.03	37.2887	0.0510475
	[NC=1]	-49.2936	36.3681	-1.35541	0.188449	-124.527	25.9395	0.0739672
	[NC=2]	-42.4945	33.496	-1.26865	0.217257	-111.786	26.7971	0.0654002
	[NC=3]	-60.6236	28.7608	-2.10786	0.0461473	-120.12	-1.12742	0.161901
	[NC=4]	-27.2732	21.0543	-1.29537	0.208043	-70.8273	16.2809	0.0679956
	[NC=5]	-28.9014	27.6443	-1.04547	0.306668	-86.088	28.2852	0.0453666
	[NC=6]	0a
	[Level=2]	16.4171	27.818	0.590161	0.560837	-41.1288	73.963	0.0149171
	[Level=3]	-9.88449	21.1317	-0.467756	0.644361	-53.5988	33.8298	0.00942323
	[Level=4]	0a
Tryptophan TP1 [umol/L]	Intercept	54.611	44.3512	1.23133	0.230641	-37.1364	146.358	0.061844
	Ride	0.66812	0.69347	0.963445	0.345345	-0.766431	2.10267	0.0387921
	[CW=12]	46.7617	36.2174	1.29114	0.209482	-28.1598	121.683	0.0675816
	[CW=15]	39.623	31.0567	1.27583	0.214751	-24.6226	103.869	0.0660937
	[CW=16]	-1.30702	34.5101	-0.0378736	0.970115	-72.6967	70.0826	6.23619e-05
	[CW=18]	16.1143	22.1843	0.726384	0.474932	-29.7773	62.0059	0.0224261
	[CW=24]	41.373	25.3804	1.63012	0.116697	-11.1304	93.8764	0.103568
	[CW=30]	0.679415	16.9928	0.0399824	0.968452	-34.4729	35.8318	6.94993e-05
	[CW=35]	0a
	[NC=0]	-16.286	25.9153	-0.628433	0.535911	-69.8958	37.3238	0.0168809
	[NC=1]	-32.0187	24.1719	-1.32462	0.198308	-82.0221	17.9847	0.0708807
	[NC=2]	-21.9499	22.263	-0.985936	0.334424	-68.0043	24.1046	0.0405501
	[NC=3]	-48.3963	19.1158	-2.53175	0.0186386	-87.9403	-8.85239	0.217947
	[NC=4]	-23.9427	13.9937	-1.71096	0.100544	-52.8908	5.00543	0.112908
	[NC=5]	-22.1578	18.3737	-1.20596	0.240094	-60.1667	15.851	0.0594712
	[NC=6]	0a
	[Level=2]	2.95428	18.4891	0.159785	0.874446	-35.2934	41.202	0.00110882
	[Level=3]	-13.3846	14.0451	-0.952972	0.350513	-42.4391	15.6699	0.0379852
	[Level=4]	0a
Tryptophan TP2 [umol/L]	Intercept	89.2606	40.3212	2.21374	0.037039	5.84981	172.671	0.175646
	Ride	-0.226625	0.630458	-0.35946	0.72253	-1.53083	1.07758	0.00558652
	[CW=12]	-26.2994	32.9266	-0.798728	0.432619	-94.4132	41.8144	0.026989
	[CW=15]	-8.26783	28.2347	-0.292825	0.772282	-66.6758	50.1402	0.00371426
	[CW=16]	-66.171	31.3744	-2.10908	0.0460319	-131.074	-1.26811	0.162058
	[CW=18]	13.9906	20.1685	0.693687	0.494826	-27.7311	55.7123	0.020493
	[CW=24]	39.0964	23.0742	1.69437	0.103695	-8.63634	86.8291	0.11097
	[CW=30]	-19.2129	15.4488	-1.24365	0.226155	-51.1712	12.7454	0.0630093
	[CW=35]	0a
	[NC=0]	15.7967	23.5605	0.670476	0.509232	-32.9419	64.5353	0.0191704
	[NC=1]	-5.11711	21.9756	-0.232855	0.817934	-50.577	40.3428	0.0023519
	[NC=2]	-10.8842	20.2401	-0.537757	0.595911	-52.754	30.9855	0.012417
	[NC=3]	-47.988	17.3788	-2.7613	0.0111135	-83.9388	-12.0372	0.248974
	[NC=4]	-5.68898	12.7221	-0.447172	0.658934	-32.0067	20.6288	0.00861909
	[NC=5]	-2.96721	16.7042	-0.177633	0.860566	-37.5224	31.588	0.00137001
	[NC=6]	0a
	[Level=2]	32.8706	16.8091	1.95552	0.0627775	-1.90177	67.6429	0.142561
	[Level=3]	5.1334	12.7689	0.402023	0.691378	-21.2811	31.5479	0.00697805
	[Level=4]	0a
Tryptophan TP3 [umol/L]	Intercept	113.662	68.8285	1.65138	0.11225	-28.7205	256.045	0.106
	Ride	-0.727648	1.0762	-0.676131	0.5057	-2.95393	1.49863	0.0194888
	[CW=12]	-66.9985	56.2058	-1.19202	0.245408	-183.269	49.2721	0.0581843
	[CW=15]	-43.5391	48.1968	-0.903359	0.3757	-143.242	56.1637	0.034265
	[CW=16]	-59.3146	53.5562	-1.10752	0.279518	-170.104	51.475	0.0506303
	[CW=18]	-26.0805	34.4277	-0.757543	0.456416	-97.2997	45.1387	0.0243435
	[CW=24]	10.9266	39.3879	0.277411	0.783943	-70.5534	92.4066	0.00333478
	[CW=30]	-11.8398	26.3712	-0.448967	0.657657	-66.3927	42.7131	0.00868783
	[CW=35]	0a
	[NC=0]	9.48027	40.2179	0.235723	0.815734	-73.7168	92.6773	0.00241006
	[NC=1]	5.61551	37.5124	0.149698	0.882308	-71.9848	83.2158	0.000973371
	[NC=2]	-1.61863	34.5499	-0.0468489	0.963038	-73.0905	69.8533	9.5418e-05
	[NC=3]	-34.0839	29.6657	-1.14893	0.262393	-95.4521	27.2844	0.0542779
	[NC=4]	-7.97079	21.7168	-0.367034	0.716949	-52.8953	36.9537	0.00582303
	[NC=5]	-1.89008	28.5141	-0.066286	0.947723	-60.876	57.0958	0.000191
	[NC=6]	0a
	[Level=2]	15.3796	28.6933	0.536	0.597105	-43.977	74.7361	0.012337
	[Level=3]	5.08651	21.7966	0.233362	0.817544	-40.0032	50.1762	0.00236215
	[Level=4]	0a
Tyrosine TP0 [umol/L]	Intercept	57.2102	54.3249	1.05311	0.303228	-55.1694	169.59	0.0460012
	Ride	0.247877	0.849417	0.29182	0.77304	-1.50928	2.00503	0.00368889
	[CW=12]	39.7139	44.362	0.895223	0.379942	-52.056	131.484	0.0336713
	[CW=15]	36.4608	38.0407	0.958467	0.347795	-42.2325	115.154	0.0384076
	[CW=16]	15.1602	42.2708	0.358645	0.723132	-72.2836	102.604	0.00556133
	[CW=18]	27.7783	27.1731	1.02227	0.317285	-28.4335	83.99	0.0434618
	[CW=24]	35.4286	31.088	1.13962	0.266173	-28.8818	99.739	0.0534489
	[CW=30]	12.1172	20.8142	0.582161	0.566122	-30.9402	55.1746	0.0145213
	[CW=35]	0a
	[NC=0]	-39.7862	31.7431	-1.25338	0.222659	-105.452	25.8794	0.0639358
	[NC=1]	-37.3527	29.6077	-1.26159	0.219743	-98.6009	23.8955	0.0647212
	[NC=2]	-25.1094	27.2695	-0.920788	0.366719	-81.5206	31.3018	0.0355525
	[NC=3]	-44.2017	23.4145	-1.88779	0.071735	-92.6383	4.23489	0.134159
	[NC=4]	-11.7281	17.1406	-0.684228	0.500668	-47.186	23.7299	0.0199491
	[NC=5]	-9.90572	22.5056	-0.440145	0.66394	-56.462	36.6506	0.0083526
	[NC=6]	0a
	[Level=2]	16.5344	22.647	0.730093	0.472705	-30.3144	63.3832	0.0226505
	[Level=3]	3.84645	17.2036	0.223584	0.825055	-31.7419	39.4348	0.00216876
	[Level=4]	0a
Tyrosine TP1 [umol/L]	Intercept	53.8925	52.5263	1.02601	0.315557	-54.7664	162.552	0.0437663
	Ride	0.49073	0.821295	0.597508	0.556006	-1.20825	2.18971	0.0152851
	[CW=12]	-7.51189	42.8933	-0.17513	0.86251	-96.2435	81.2197	0.00133172
	[CW=15]	-12.9033	36.7813	-0.350812	0.728923	-88.9912	63.1846	0.00532234
	[CW=16]	-8.03698	40.8713	-0.196641	0.845836	-92.5857	76.5118	0.00167838
	[CW=18]	-14.3624	26.2734	-0.54665	0.589884	-68.7131	39.9884	0.0128258
	[CW=24]	13.1476	30.0587	0.437398	0.665903	-49.0336	75.3289	0.0082495
	[CW=30]	-11.3225	20.1251	-0.562605	0.579147	-52.9544	30.3094	0.0135751
	[CW=35]	0a
	[NC=0]	14.8347	30.6922	0.483338	0.633425	-48.6569	78.3263	0.0100551
	[NC=1]	14.2808	28.6275	0.49885	0.622623	-44.9396	73.5013	0.0107038
	[NC=2]	33.0062	26.3667	1.25182	0.223218	-21.5373	87.5498	0.0637866
	[NC=3]	-9.3529	22.6393	-0.413126	0.68334	-56.1859	37.4801	0.00736592
	[NC=4]	-16.3522	16.5731	-0.986671	0.334071	-50.6362	17.9319	0.0406081
	[NC=5]	9.44432	21.7605	0.434013	0.668323	-35.5706	54.4593	0.00812335
	[NC=6]	0a
	[Level=2]	-5.17653	21.8972	-0.236401	0.815214	-50.4743	40.1213	0.00242392
	[Level=3]	7.43114	16.634	0.446743	0.659239	-26.979	41.8412	0.00860272
	[Level=4]	0a
Tyrosine TP2 [umol/L]	Intercept	105.13	52.7217	1.99405	0.0581336	-3.93332	214.193	0.147398
	Ride	-0.604392	0.82435	-0.733173	0.47086	-2.30969	1.10091	0.0228377
	[CW=12]	-85.1542	43.0529	-1.9779	0.060042	-174.216	3.90745	0.145365
	[CW=15]	-52.1425	36.9181	-1.41238	0.171226	-128.513	24.2284	0.0798095
	[CW=16]	-80.2682	41.0233	-1.95665	0.0626368	-165.131	4.59501	0.142702
	[CW=18]	-23.8572	26.3712	-0.904671	0.375019	-78.4101	30.6957	0.0343612
	[CW=24]	32.7502	30.1705	1.0855	0.288946	-29.6623	95.1627	0.0487344
	[CW=30]	-35.8345	20.1999	-1.77399	0.0893059	-77.6213	5.95225	0.120359
	[CW=35]	0a
	[NC=0]	35.5044	30.8063	1.1525	0.260953	-28.2234	99.2321	0.0545975
	[NC=1]	29.462	28.734	1.02534	0.315868	-29.9787	88.9027	0.0437114
	[NC=2]	37.4598	26.4647	1.41546	0.170332	-17.2866	92.2063	0.0801301
	[NC=3]	-29.3059	22.7235	-1.28967	0.209983	-76.3131	17.7013	0.0674385
	[NC=4]	2.75259	16.6347	0.165472	0.870018	-31.659	37.1641	0.00118907
	[NC=5]	17.4578	21.8414	0.799298	0.432295	-27.7246	62.6401	0.0270265
	[NC=6]	0a
	[Level=2]	26.8566	21.9786	1.22194	0.234106	-18.6096	72.3229	0.0609617
	[Level=3]	21.3627	16.6959	1.27952	0.213472	-13.1754	55.9008	0.0664511
	[Level=4]	0a
Tyrosine TP3 [umol/L]	Intercept	181.845	78.5793	2.31416	0.0299402	19.2917	344.399	0.188866
	Ride	-1.90514	1.22866	-1.55059	0.134653	-4.44681	0.636531	0.0946422
	[CW=12]	-99.5702	64.1684	-1.5517	0.134386	-232.313	33.1722	0.0947654
	[CW=15]	-62.7151	55.0248	-1.13976	0.266117	-176.543	51.1124	0.0534611
	[CW=16]	-75.8801	61.1435	-1.24102	0.227108	-202.365	50.6047	0.0627595
	[CW=18]	-52.0104	39.305	-1.32325	0.198757	-133.319	29.2982	0.0707444
	[CW=24]	-16.8073	44.9679	-0.373762	0.712005	-109.83	76.2158	0.00603715
	[CW=30]	-14.5527	30.1071	-0.483363	0.633408	-76.834	47.7287	0.0100561
	[CW=35]	0a
	[NC=0]	-13.7924	45.9155	-0.300387	0.766581	-108.776	81.191	0.0039078
	[NC=1]	-24.9779	42.8267	-0.583233	0.565412	-113.572	63.6158	0.014574
	[NC=2]	-23.9093	39.4445	-0.606151	0.550351	-105.506	57.6878	0.0157236
	[NC=3]	-40.7646	33.8684	-1.20362	0.24098	-110.827	29.2976	0.0592544
	[NC=4]	-8.64372	24.7933	-0.348631	0.730538	-59.9326	42.6452	0.00525672
	[NC=5]	-12.7163	32.5536	-0.390627	0.699668	-80.0586	54.626	0.0065906
	[NC=6]	0a
	[Level=2]	8.8741	32.7582	0.270897	0.788886	-58.8914	76.6396	0.00318052
	[Level=3]	-5.77603	24.8845	-0.232114	0.818503	-57.2535	45.7014	0.00233699
	[Level=4]	0a
Valine TP0 [umol/L]	Intercept	80.1895	173.665	0.461749	0.648599	-279.063	439.443	0.00918494
	Ride	0.675059	2.7154	0.248604	0.805874	-4.94218	6.2923	0.00267992
	[CW=12]	5.06994	141.816	0.0357502	0.97179	-288.298	298.438	5.55654e-05
	[CW=15]	-5.13164	121.608	-0.0421982	0.966705	-256.697	246.433	7.74154e-05
	[CW=16]	-85.5105	135.13	-0.632799	0.533106	-365.049	194.028	0.0171123
	[CW=18]	45.2428	86.8664	0.520833	0.607462	-134.454	224.94	0.0116567
	[CW=24]	136.182	99.3815	1.3703	0.183822	-69.4043	341.768	0.0754776
	[CW=30]	-26.5533	66.5384	-0.399068	0.693525	-164.199	111.092	0.00687651
	[CW=35]	0a
	[NC=0]	61.1298	101.476	0.602408	0.552796	-148.789	271.048	0.015533
	[NC=1]	54.1259	94.6494	0.571857	0.572966	-141.671	249.923	0.014019
	[NC=2]	40.4499	87.1746	0.46401	0.647002	-139.884	220.784	0.00927429
	[NC=3]	-44.249	74.8511	-0.59116	0.560179	-199.09	110.592	0.014967
	[NC=4]	5.25313	54.7946	0.0958694	0.924455	-108.098	118.604	0.000399446
	[NC=5]	46.277	71.9454	0.643225	0.52644	-102.553	195.107	0.0176707
	[NC=6]	0a
	[Level=2]	122.464	72.3974	1.69155	0.104238	-27.3014	272.23	0.110642
	[Level=3]	40.2647	54.9961	0.732137	0.47148	-73.5034	154.033	0.0227746
	[Level=4]	0a
Valine TP1 [umol/L]	Intercept	332.985	217.74	1.52927	0.139834	-117.445	783.415	0.0922969
	Ride	-2.8415	3.40456	-0.834616	0.41252	-9.88437	4.20137	0.0293959
	[CW=12]	-314.131	177.808	-1.76668	0.0905512	-681.955	53.6935	0.119488
	[CW=15]	-261.602	152.472	-1.71574	0.0996516	-577.013	53.8096	0.113467
	[CW=16]	-18.4704	169.426	-0.109017	0.914134	-368.955	332.014	0.000516462
	[CW=18]	-187.293	108.913	-1.71966	0.0989256	-412.596	38.0106	0.113927
	[CW=24]	-287.894	124.604	-2.31047	0.0301776	-545.658	-30.1308	0.188377
	[CW=30]	-13.8169	83.4257	-0.165619	0.869904	-186.396	158.762	0.00119118
	[CW=35]	0a
	[NC=0]	182.022	127.23	1.43066	0.165976	-81.173	445.218	0.0817181
	[NC=1]	155.68	118.671	1.31186	0.202511	-89.8099	401.17	0.0696161
	[NC=2]	159.132	109.299	1.45593	0.158928	-66.9709	385.234	0.0843849
	[NC=3]	301.599	93.848	3.21369	0.00385055	107.459	495.738	0.309886
	[NC=4]	-9.77449	68.7013	-0.142275	0.888102	-151.894	132.345	0.000879323
	[NC=5]	43.1053	90.2048	0.47786	0.63726	-143.498	229.708	0.00983067
	[NC=6]	0a
	[Level=2]	-221.853	90.7717	-2.44408	0.0226065	-409.629	-34.0778	0.206172
	[Level=3]	23.2839	68.9539	0.337674	0.738672	-119.358	165.926	0.00493309
	[Level=4]	0a
Valine TP2 [umol/L]	Intercept	303.716	169.254	1.79444	0.0858995	-46.4127	653.845	0.122807
	Ride	-3.33659	2.64644	-1.26078	0.220027	-8.81116	2.13799	0.0646443
	[CW=12]	-402.346	138.214	-2.91104	0.00786724	-688.263	-116.429	0.269241
	[CW=15]	-291.12	118.519	-2.45631	0.0220097	-536.296	-45.9438	0.20781
	[CW=16]	-306.001	131.699	-2.32349	0.0293484	-578.44	-33.5614	0.190101
	[CW=18]	-134.496	84.6602	-1.58865	0.125792	-309.629	40.6372	0.0988811
	[CW=24]	-66.3485	96.8575	-0.685012	0.500182	-266.713	134.016	0.0199939
	[CW=30]	-58.0248	64.8485	-0.894775	0.380176	-192.174	76.1246	0.0336387
	[CW=35]	0a
	[NC=0]	256.929	98.8986	2.5979	0.0160851	52.3418	461.516	0.226868
	[NC=1]	226.051	92.2455	2.45054	0.0222894	35.227	416.876	0.207037
	[NC=2]	179.635	84.9605	2.11433	0.0455374	3.88033	355.389	0.162735
	[NC=3]	98.3465	72.9501	1.34813	0.190744	-52.5622	249.255	0.0732333
	[NC=4]	37.2327	53.403	0.697203	0.492664	-73.2398	147.705	0.020697
	[NC=5]	95.2481	70.1181	1.35839	0.187514	-49.8023	240.298	0.0742692
	[NC=6]	0a
	[Level=2]	32.9502	70.5587	0.46699	0.644901	-113.012	178.912	0.00939266
	[Level=3]	46.9997	53.5993	0.876872	0.389624	-63.879	157.878	0.0323492
	[Level=4]	0a
Valine TP3 [umol/L]	Intercept	367.921	243.936	1.50827	0.1451	-136.698	872.541	0.0900056
	Ride	-3.7617	3.81415	-0.986247	0.334274	-11.6519	4.12848	0.0405747
	[CW=12]	-356.395	199.199	-1.78914	0.0867717	-768.471	55.6801	0.122171
	[CW=15]	-246.476	170.815	-1.44294	0.162519	-599.833	106.881	0.0830108
	[CW=16]	-218.313	189.809	-1.15017	0.261893	-610.963	174.337	0.0543887
	[CW=18]	-159.269	122.016	-1.30532	0.204692	-411.678	93.1392	0.0689713
	[CW=24]	-75.8813	139.595	-0.543583	0.591959	-364.655	212.893	0.0126841
	[CW=30]	-35.5283	93.4623	-0.380135	0.707333	-228.87	157.813	0.0062435
	[CW=35]	0a
	[NC=0]	153.751	142.536	1.07868	0.291915	-141.108	448.61	0.0481528
	[NC=1]	116.864	132.948	0.879019	0.388483	-158.16	391.887	0.0325026
	[NC=2]	66.1718	122.448	0.540405	0.594113	-187.132	319.476	0.0125381
	[NC=3]	30.7822	105.138	0.292777	0.772317	-186.713	248.278	0.00371306
	[NC=4]	24.9404	76.9665	0.324043	0.748834	-134.277	184.158	0.00454463
	[NC=5]	23.7606	101.057	0.23512	0.816196	-185.292	232.813	0.00239779
	[NC=6]	0a
	[Level=2]	1.33192	101.692	0.0130976	0.989663	-209.034	211.698	7.45855e-06
	[Level=3]	-4.7157	77.2495	-0.061045	0.951851	-164.518	155.087	0.000161995
	[Level=4]	0a
Ammonia TP0 [umol/L]	Intercept	-251.23	98.5655	-2.54886	0.0182988	-455.642	-46.8174	0.22798
	Ride	5.16457	1.54144	3.35048	0.00289339	1.96781	8.36132	0.337862
	[CW=12]	333.797	80.4639	4.14841	0.000419911	166.925	500.669	0.438909
	[CW=15]	313.27	68.991	4.54073	0.000161035	170.191	456.348	0.483789
	[CW=16]	316.314	78.6268	4.02298	0.000570282	153.252	479.376	0.423848
	[CW=18]	161.928	49.286	3.28547	0.00337641	59.7147	264.14	0.329152
	[CW=24]	132.175	56.3628	2.34508	0.028452	15.2857	249.064	0.199982
	[CW=30]	46.981	37.727	1.24529	0.226127	-31.26	125.222	0.065847
	[CW=35]	0a
	[NC=0]	16.2726	57.539	0.282809	0.779967	-103.056	135.601	0.00362234
	[NC=1]	3.75191	53.6675	0.0699104	0.944897	-107.548	115.051	0.000222108
	[NC=2]	7.64485	49.428	0.154667	0.878494	-94.8625	110.152	0.00108617
	[NC=3]	63.2303	42.4414	1.48983	0.150468	-24.7878	151.249	0.091644
	[NC=4]	24.5968	31.0668	0.791737	0.436968	-39.8319	89.0254	0.0277037
	[NC=5]	26.6175	40.7924	0.65251	0.520833	-57.9808	111.216	0.0189857
	[NC=6]	0a
	[Level=2]	-21.5145	41.0469	-0.524144	0.60542	-106.641	63.6116	0.0123336
	[Level=3]	0.473366	31.1813	0.0151811	0.988025	-64.1928	65.1395	1.04756e-05
	[Level=4]	0a
Ammonia TP1 [umol/L]	Intercept	-18.8848	288.511	-0.0654563	0.948402	-617.219	579.45	0.000194714
	Ride	1.94209	4.51195	0.430433	0.671068	-7.41511	11.2993	0.00835114
	[CW=12]	62.148	235.525	0.263869	0.794336	-426.302	550.598	0.00315488
	[CW=15]	112.12	201.943	0.555203	0.584358	-306.685	530.924	0.0138178
	[CW=16]	42.3009	230.148	0.183798	0.855855	-434.997	519.599	0.00153319
	[CW=18]	56.442	144.265	0.391239	0.699384	-242.745	355.629	0.00690957
	[CW=24]	92.8476	164.979	0.562783	0.579273	-249.299	434.994	0.0141923
	[CW=30]	-140.707	110.431	-1.27416	0.215901	-369.726	88.3123	0.0687237
	[CW=35]	0a
	[NC=0]	58.6317	168.422	0.348124	0.731056	-290.654	407.918	0.00547846
	[NC=1]	53.268	157.09	0.339092	0.737756	-272.516	379.052	0.00519936
	[NC=2]	93.9488	144.68	0.649354	0.522832	-206.1	393.998	0.0188059
	[NC=3]	-11.5132	124.23	-0.0926763	0.926999	-269.151	246.124	0.000390252
	[NC=4]	-12.3727	90.9356	-0.13606	0.893011	-200.962	176.216	0.000840759
	[NC=5]	99.4346	119.403	0.832763	0.413928	-148.193	347.062	0.0305592
	[NC=6]	0a
	[Level=2]	56.7779	120.148	0.472565	0.641178	-192.394	305.95	0.0100488
	[Level=3]	40.0701	91.2708	0.439025	0.664925	-149.214	229.354	0.00868495
	[Level=4]	0a
Ammonia TP2 [umol/L]	Intercept	170.463	197.575	0.862778	0.397568	-239.282	580.208	0.0327283
	Ride	-1.51416	3.08982	-0.490048	0.628951	-7.92206	4.89374	0.0107979
	[CW=12]	-131.415	161.29	-0.814773	0.423935	-465.91	203.08	0.0292913
	[CW=15]	34.9936	138.293	0.25304	0.802587	-251.808	321.795	0.00290198
	[CW=16]	-38.0324	157.608	-0.241311	0.811549	-364.891	288.826	0.00263987
	[CW=18]	-9.09486	98.7939	-0.0920589	0.927484	-213.981	195.791	0.000385072
	[CW=24]	17.5791	112.979	0.155595	0.877771	-216.726	251.884	0.00109924
	[CW=30]	-149.596	75.6239	-1.97815	0.0605688	-306.43	7.23869	0.151008
	[CW=35]	0a
	[NC=0]	50.4466	115.337	0.437384	0.666096	-188.748	289.641	0.00862071
	[NC=1]	30.2122	107.577	0.280844	0.781454	-192.888	253.312	0.00357234
	[NC=2]	54.0184	99.0785	0.545208	0.591096	-151.458	259.495	0.0133313
	[NC=3]	-15.7739	85.074	-0.185414	0.854603	-192.207	160.659	0.00156021
	[NC=4]	-3.23126	62.2736	-0.0518882	0.959086	-132.379	125.916	0.000122366
	[NC=5]	78.7834	81.7685	0.963493	0.345772	-90.7942	248.361	0.0404878
	[NC=6]	0a
	[Level=2]	33.97	82.2787	0.412865	0.683702	-136.666	204.606	0.0076885
	[Level=3]	34.3125	62.5031	0.548973	0.588553	-95.311	163.936	0.0135136
	[Level=4]	0a
Ammonia TP3 [umol/L]	Intercept	-48.9411	77.5026	-0.631478	0.534235	-209.672	111.789	0.0178029
	Ride	1.83105	1.21204	1.51071	0.145092	-0.682573	4.34467	0.0939887
	[CW=12]	94.7751	63.2692	1.49797	0.148354	-36.4371	225.987	0.0925554
	[CW=15]	204.75	54.248	3.77433	0.00104412	92.2465	317.254	0.393029
	[CW=16]	172.864	61.8247	2.79604	0.0105298	44.6479	301.081	0.262187
	[CW=18]	96.4532	38.7538	2.48887	0.0208678	16.0828	176.824	0.219705
	[CW=24]	38.7847	44.3184	0.875139	0.390953	-53.1259	130.695	0.0336411
	[CW=30]	25.8591	29.665	0.871707	0.392782	-35.6622	87.3805	0.0333865
	[CW=35]	0a
	[NC=0]	51.6694	45.2432	1.14204	0.265717	-42.1593	145.498	0.055966
	[NC=1]	-0.702434	42.199	-0.0166457	0.986869	-88.2178	86.813	1.25944e-05
	[NC=2]	-12.7043	38.8655	-0.32688	0.746849	-93.3064	67.8977	0.00483336
	[NC=3]	50.2415	33.3719	1.5055	0.146419	-18.9676	119.451	0.0934018
	[NC=4]	22.1265	24.428	0.905785	0.374864	-28.5341	72.7871	0.0359522
	[NC=5]	9.9031	32.0753	0.308746	0.76042	-56.617	76.4232	0.00431421
	[NC=6]	0a
	[Level=2]	-28.8588	32.2754	-0.894141	0.380925	-95.7939	38.0764	0.035066
	[Level=3]	-9.43051	24.5181	-0.384635	0.704201	-60.2778	41.4168	0.00667982
	[Level=4]	0a
Urea TP0 [umol/L]	Intercept	-936.006	4675.55	-0.200192	0.84309	-10608.1	8736.11	0.00173943
	Ride	41.7786	73.1064	0.571477	0.573219	-109.453	193.011	0.0140006
	[CW=12]	-1721.51	3818.08	-0.450883	0.656296	-9619.82	6176.8	0.00876151
	[CW=15]	-1634.9	3274.03	-0.499354	0.622273	-8407.75	5137.95	0.0107252
	[CW=16]	-1115.51	3638.1	-0.306619	0.761892	-8641.49	6410.47	0.00407099
	[CW=18]	148.312	2338.69	0.0634168	0.949983	-4689.64	4986.26	0.000174825
	[CW=24]	3763.55	2675.63	1.4066	0.172914	-1771.42	9298.52	0.0792093
	[CW=30]	-2542.52	1791.4	-1.41929	0.169227	-6248.32	1163.29	0.0805286
	[CW=35]	0a
	[NC=0]	4209.06	2732.02	1.54064	0.137051	-1442.55	9860.67	0.0935452
	[NC=1]	4123.38	2548.23	1.61814	0.119267	-1148.03	9394.8	0.102207
	[NC=2]	4259.07	2346.99	1.81469	0.082636	-596.048	9114.18	0.125246
	[NC=3]	693.974	2015.2	0.344369	0.733698	-3474.79	4862.74	0.00512964
	[NC=4]	2668.15	1475.23	1.80863	0.083601	-383.594	5719.89	0.124515
	[NC=5]	3536.36	1936.97	1.82571	0.080906	-470.575	7543.3	0.126579
	[NC=6]	0a
	[Level=2]	2803	1949.15	1.43807	0.163884	-1229.11	6835.11	0.0824969
	[Level=3]	2911.18	1480.65	1.96615	0.0614646	-151.779	5974.15	0.143891
	[Level=4]	0a
Urea TP1 [umol/L]	Intercept	1971.42	3998.17	0.493081	0.62663	-6299.43	10242.3	0.0104602
	Ride	19.6463	62.515	0.314266	0.756152	-109.676	148.968	0.00427569
	[CW=12]	-755.33	3264.93	-0.231346	0.819092	-7509.36	5998.7	0.0023216
	[CW=15]	-1319.91	2799.7	-0.471445	0.641764	-7111.53	4471.72	0.00957102
	[CW=16]	756.655	3111.02	0.243217	0.809993	-5678.99	7192.3	0.00256534
	[CW=18]	-484.111	1999.87	-0.242071	0.81087	-4621.16	3652.93	0.00254129
	[CW=24]	-352.515	2288	-0.154071	0.878897	-5085.6	4380.57	0.00103102
	[CW=30]	-393.429	1531.87	-0.256829	0.799594	-3562.35	2775.49	0.00285967
	[CW=35]	0a
	[NC=0]	3152.44	2336.21	1.34938	0.190349	-1680.38	7985.27	0.0733589
	[NC=1]	3213.19	2179.05	1.47458	0.153883	-1294.52	7720.91	0.0863731
	[NC=2]	3212.91	2006.96	1.60088	0.12305	-938.809	7364.64	0.100256
	[NC=3]	2596.2	1723.25	1.50657	0.145533	-968.615	6161.01	0.0898211
	[NC=4]	1413.49	1261.5	1.12048	0.274071	-1196.12	4023.11	0.0517609
	[NC=5]	2510.95	1656.35	1.51595	0.143156	-915.476	5937.38	0.0908411
	[NC=6]	0a
	[Level=2]	-343.823	1666.76	-0.206282	0.838386	-3791.78	3104.13	0.00184669
	[Level=3]	1149.14	1266.14	0.907591	0.373506	-1470.07	3768.35	0.0345757
	[Level=4]	0a
Urea TP2 [umol/L]	Intercept	3479.33	4990.98	0.697124	0.492712	-6845.29	13804	0.0206924
	Ride	-21.4299	78.0383	-0.274607	0.78607	-182.864	140.005	0.00326794
	[CW=12]	-3952.4	4075.66	-0.969756	0.342256	-12383.6	4478.75	0.039282
	[CW=15]	-2785.73	3494.91	-0.797082	0.433555	-10015.5	4444.04	0.0268809
	[CW=16]	-1061.48	3883.53	-0.273327	0.787041	-9095.18	6972.23	0.00323765
	[CW=18]	364.579	2496.46	0.146038	0.885164	-4799.75	5528.91	0.00092641
	[CW=24]	165.007	2856.14	0.0577728	0.954429	-5743.37	6073.38	0.000145096
	[CW=30]	-909.421	1912.26	-0.475575	0.638863	-4865.23	3046.39	0.00973778
	[CW=35]	0a
	[NC=0]	3722	2916.33	1.27626	0.2146	-2310.88	9754.88	0.0661357
	[NC=1]	3581.46	2720.14	1.31664	0.200928	-2045.59	9208.5	0.070089
	[NC=2]	2556.38	2505.32	1.02038	0.318162	-2626.27	7739.04	0.0433081
	[NC=3]	1836.8	2151.16	0.853866	0.401985	-2613.21	6286.81	0.0307255
	[NC=4]	1999.91	1574.75	1.26998	0.21679	-1257.72	5257.53	0.065529
	[NC=5]	2868.2	2067.65	1.38718	0.178684	-1409.06	7145.45	0.0772045
	[NC=6]	0a
	[Level=2]	636.695	2080.64	0.306009	0.76235	-3667.44	4940.83	0.00405487
	[Level=3]	1939.9	1580.54	1.22736	0.232101	-1329.7	5209.5	0.0614704
	[Level=4]	0a
Urea TP3 [umol/L]	Intercept	3548.33	4809.59	0.737761	0.46812	-6401.07	13497.7	0.0231178
	Ride	-27.6466	75.2022	-0.36763	0.71651	-183.214	127.921	0.00584184
	[CW=12]	-6682.15	3927.54	-1.70136	0.102358	-14806.9	1442.6	0.111784
	[CW=15]	-5058.54	3367.89	-1.50199	0.146706	-12025.6	1908.48	0.0893243
	[CW=16]	-3500.56	3742.4	-0.93538	0.35931	-11242.3	4241.17	0.0366466
	[CW=18]	-1541.35	2405.74	-0.640698	0.528051	-6517.99	3435.29	0.0175346
	[CW=24]	1643.15	2752.34	0.597001	0.556338	-4050.5	7336.8	0.0152596
	[CW=30]	-2110.43	1842.76	-1.14525	0.263882	-5922.47	1701.61	0.0539497
	[CW=35]	0a
	[NC=0]	5362.45	2810.34	1.90812	0.0689362	-451.178	11176.1	0.136666
	[NC=1]	5145.02	2621.28	1.96279	0.0618772	-277.518	10567.6	0.14347
	[NC=2]	3402.48	2414.27	1.40932	0.172119	-1591.82	8396.78	0.0794912
	[NC=3]	1125.92	2072.98	0.543141	0.592259	-3162.36	5414.2	0.0126637
	[NC=4]	2045.86	1517.52	1.34816	0.190734	-1093.36	5185.09	0.0732363
	[NC=5]	3317.17	1992.5	1.66482	0.109513	-804.638	7438.98	0.107546
	[NC=6]	0a
	[Level=2]	1782.15	2005.02	0.888843	0.383289	-2365.56	5929.86	0.033209
	[Level=3]	2129.57	1523.1	1.39818	0.175397	-1021.2	5280.34	0.0783378
	[Level=4]	0a
a. This parameter is set to zero because it is redundant. b = regression coefficient. SE = standard error.
